# Supplementary material for: (4,4′,6,6′-Tetra-tert-butyl-2,2′-{[2-(di­methyl­amino)­ethyl]­nitrilo­bis­(methyl­ene)}diphenolato)dioxidomolyb­denum(VI) chloro­form monosolvate
Source: Acta Crystallogr Sect E Struct Rep Online. 2011 Oct 12;67(Pt 11):m1510. doi: 10.1107/S160053681104092X (PMC3246940; doi:10.1107/S160053681104092X)
Supplement: Supplementary file 1 [file e-67-m1510-sup1.cif]

##############################################################################
#                                                                            #
# This CIF contains the data in a paper accepted for publication in          #
# Acta Crystallographica Section E. It conforms to the requirements of       #
# Notes for Authors for Acta Crystallographica Section E, and has been       #
# peer reviewed under the auspices of the IUCr Commission on Journals.       #
#                                                                            #
# Full details of the Crystallographic Information File format               #
# are given in the paper "The Crystallographic Information File (CIF):       #
# a New Standard Archive File for Crystallography" by S. R. Hall, F. H.      #
# Allen and I. D. Brown [Acta Cryst. (1991), A47, 655-685].                  #
#                                                                            #
# The current version of the core CIF dictionary is obtainable from          #
# ftp://ftp.iucr.org/pub/cif_core.dic.                                       #
#                                                                            #
# Software is freely available for graphical display of the structure(s)     #
# in this CIF. For information consult the CIF software page                 #
# http://www.iucr.org/resources/cif/software.                                #
#                                                                            #
# This file may be used for bona fide research purposes within the           #
# scientific community so long as proper attribution is given to the journal # 
# article from which it was obtained.                                        #
#                                                                            #
##############################################################################
data_I
_audit_creation_method     SHELXL-97
_chemical_name_systematic
;
(4,4',6,6'-Tetra-<i>tert</i>-butyl-2,2'-{[2-
(dimethylamino)ethyl]nitrilobis(methylene)}diphenolato)dioxidomolybdenum(VI)
chloroform monosolvate
;
_chemical_name_common     ?
_chemical_formula_moiety     'C34 H54 Mo N2 O4, C H Cl3'
_chemical_formula_sum     'C35 H55 Cl3 Mo N2 O4'
_chemical_formula_structural     ?
_chemical_formula_analytical     ?
_chemical_formula_iupac     '[Mo (C34 H54 N2 O2) O2], C H Cl3'
_chemical_formula_weight     770.10
_chemical_melting_point     ?
_symmetry_cell_setting     orthorhombic
_symmetry_space_group_name_H-M     'P n a 21'
_symmetry_space_group_name_Hall     'P 2c -2n'
loop_
    _symmetry_equiv_pos_as_xyz
    'x, y, z'
    '-x, -y, z+1/2'
    '-x+1/2, y+1/2, z+1/2'
    'x+1/2, -y+1/2, z'
_cell_length_a     24.3475(10)
_cell_length_b     13.9748(6)
_cell_length_c     11.0267(4)
_cell_angle_alpha     90.00
_cell_angle_beta     90.00
_cell_angle_gamma     90.00
_cell_volume     3751.9(3)
_cell_formula_units_Z     4
_cell_measurement_reflns_used     9879
_cell_measurement_theta_min     3.63
_cell_measurement_theta_max     62.70
_cell_measurement_temperature     110(2)
_exptl_crystal_description     'plate'
_exptl_crystal_colour     'yellow'
_exptl_crystal_size_max     0.50
_exptl_crystal_size_mid     0.20
_exptl_crystal_size_min     0.02
_exptl_crystal_density_diffrn     1.363
_exptl_crystal_density_meas     ?
_exptl_crystal_density_method     'not measured'
_exptl_crystal_F_000     1616
_exptl_absorpt_coefficient_mu     5.124
_exptl_absorpt_correction_type     multi-scan
_exptl_absorpt_process_details     '(SADABS; Bruker, 2008)'
_exptl_absorpt_correction_T_min     0.1838
_exptl_absorpt_correction_T_max     0.9044
_exptl_special_details
;
;
_diffrn_ambient_temperature     110(2)
_diffrn_radiation_type     CuK\a
_diffrn_radiation_wavelength     1.54178
_diffrn_radiation_source     'fine-focus sealed tube'
_diffrn_radiation_monochromator     graphite
_diffrn_measurement_device_type     'Bruker MWPC area-detector'
_diffrn_measurement_method     '\f and \w'
_diffrn_detector_area_resol_mean     ?
_diffrn_reflns_number     79926
_diffrn_reflns_av_R_equivalents     0.0809
_diffrn_reflns_av_sigmaI/netI     0.0365
_diffrn_reflns_theta_min     4.82
_diffrn_reflns_theta_max     59.98
_diffrn_reflns_theta_full     59.98
_diffrn_measured_fraction_theta_max     0.997
_diffrn_measured_fraction_theta_full     0.997
_diffrn_reflns_limit_h_min     -27
_diffrn_reflns_limit_h_max     27
_diffrn_reflns_limit_k_min     -15
_diffrn_reflns_limit_k_max     15
_diffrn_reflns_limit_l_min     -12
_diffrn_reflns_limit_l_max     12
_refine_special_details
;
Refinement of <i>F</i>^2^ against ALL reflections. The weighted <i>R</i>-factor
<i>wR</i> and goodness of fit <i>S</i> are based on <i>F</i>^2^, conventional
<i>R</i>-factors <i>R</i> are based on <i>F</i>, with <i>F</i> set to zero for
negative <i>F</i>^2^. The threshold expression of <i>F</i>^2^ >
2\s(<i>F</i>^2^) is used only for calculating <i>R</i>-factors(gt) <i>etc.</i>
and is not relevant to the choice of reflections for refinement.
<i>R</i>-factors based on <i>F</i>^2^ are statistically about twice as large
as those based on <i>F</i>, and <i>R</i>-factors based on ALL data will be
even larger.
;
_reflns_number_total     5548
_reflns_number_gt     5061
_reflns_threshold_expression     I>2sigma(I)
_refine_ls_structure_factor_coef     Fsqd
_refine_ls_matrix_type     full
_refine_ls_R_factor_all     0.0332
_refine_ls_R_factor_gt     0.0305
_refine_ls_wR_factor_gt     0.0769
_refine_ls_wR_factor_ref     0.0778
_refine_ls_goodness_of_fit_ref     1.002
_refine_ls_restrained_S_all     1.002
_refine_ls_number_reflns     5548
_refine_ls_number_parameters     421
_refine_ls_number_restraints     1
_refine_ls_hydrogen_treatment     constr
_refine_ls_weighting_scheme     calc
_refine_ls_weighting_details
         'calc w=1/[\s^2^(Fo^2^)+(0.0540P)^2^+0.0000P] where P=(Fo^2^+2Fc^2^)/3'
_atom_sites_solution_hydrogens     geom
_atom_sites_solution_primary     direct
_atom_sites_solution_secondary     difmap
_refine_ls_shift/su_max     0.001
_refine_ls_shift/su_mean     0.000
_refine_diff_density_max     0.810
_refine_diff_density_min     -0.506
_refine_ls_extinction_method     none
_refine_ls_extinction_coef     ?
_refine_ls_abs_structure_details     'Flack (1983), 2649 Friedel pairs'
_refine_ls_abs_structure_Flack     0.000(9)
loop_
    _atom_type_symbol
    _atom_type_description
    _atom_type_scat_dispersion_real
    _atom_type_scat_dispersion_imag
    _atom_type_scat_source
    'C' 'C' 0.0181 0.0091
                         'International Tables Vol C Tables 4.2.6.8 and 6.1.1.4'
    'H' 'H' 0.0000 0.0000
                         'International Tables Vol C Tables 4.2.6.8 and 6.1.1.4'
    'N' 'N' 0.0311 0.0180
                         'International Tables Vol C Tables 4.2.6.8 and 6.1.1.4'
    'O' 'O' 0.0492 0.0322
                         'International Tables Vol C Tables 4.2.6.8 and 6.1.1.4'
    'Mo' 'Mo' -0.0483 2.7339
                         'International Tables Vol C Tables 4.2.6.8 and 6.1.1.4'
    'Cl' 'Cl' 0.3639 0.7018
                         'International Tables Vol C Tables 4.2.6.8 and 6.1.1.4'
_computing_data_collection     '<i>FRAMBO</i> (Bruker, 1999)'
_computing_cell_refinement     '<i>FRAMBO</i> (Bruker, 1999)'
_computing_data_reduction     '<i>SAINT</i> (Bruker, 2004)'
_computing_structure_solution     '<i>SHELXS97</i> (Sheldrick, 2008)'
_computing_structure_refinement     '<i>SHELXL97</i> (Sheldrick, 2008)'
_computing_molecular_graphics     '<i>SHELXTL</i> (Sheldrick, 2008)'
_computing_publication_material     '<i>SHELXTL</i> (Sheldrick, 2008)'
loop_
    _atom_site_type_symbol
    _atom_site_label
    _atom_site_fract_x
    _atom_site_fract_y
    _atom_site_fract_z
    _atom_site_U_iso_or_equiv
    _atom_site_adp_type
    _atom_site_calc_flag
    _atom_site_refinement_flags
    _atom_site_occupancy
    _atom_site_symmetry_multiplicity
    _atom_site_disorder_assembly
    _atom_site_disorder_group
    Mo Mo1 0.426810(10) 0.838846(17) -0.50398(3) 0.01403(9) Uani d . 1 1 . .
    Cl Cl1 0.59086(5) 0.19093(10) -0.37928(12) 0.0456(3) Uani d . 1 1 . .
    Cl Cl2 0.62313(6) 0.38887(9) -0.37779(18) 0.0700(5) Uani d . 1 1 . .
    Cl Cl3 0.70222(5) 0.24265(8) -0.43262(11) 0.0380(3) Uani d . 1 1 . .
    O O1 0.37192(9) 0.93850(17) -0.4855(3) 0.0161(6) Uani d . 1 1 . .
    O O2 0.48994(10) 0.76272(18) -0.4523(3) 0.0198(6) Uani d . 1 1 . .
    O O3 0.38528(10) 0.74922(18) -0.5542(2) 0.0195(6) Uani d . 1 1 . .
    O O4 0.45879(11) 0.8885(2) -0.6260(2) 0.0223(6) Uani d . 1 1 . .
    N N1 0.47151(12) 0.9508(2) -0.3729(3) 0.0135(7) Uani d . 1 1 . .
    N N2 0.39503(13) 0.8003(2) -0.3016(3) 0.0171(7) Uani d . 1 1 . .
    C C1 0.42256(14) 1.0851(3) -0.4926(5) 0.0205(9) Uani d . 1 1 . .
    C C2 0.37556(14) 1.0319(2) -0.5192(4) 0.0176(9) Uani d . 1 1 . .
    C C3 0.33115(15) 1.0736(3) -0.5830(3) 0.0159(9) Uani d . 1 1 . .
    C C4 0.33686(16) 1.1685(3) -0.6165(4) 0.0188(9) Uani d . 1 1 . .
    H H4 0.3075 1.1973 -0.6600 0.023 Uiso calc R 1 1 . .
    C C5 0.38261(16) 1.2249(3) -0.5909(4) 0.0198(9) Uani d . 1 1 . .
    C C6 0.42495(15) 1.1812(3) -0.5263(4) 0.0202(11) Uani d . 1 1 . .
    H H6 0.4563 1.2179 -0.5047 0.024 Uiso calc R 1 1 . .
    C C7 0.47454(16) 1.0452(3) -0.4337(4) 0.0199(9) Uani d . 1 1 . .
    H H7A 0.5032 1.0411 -0.4972 0.024 Uiso calc R 1 1 . .
    H H7B 0.4873 1.0924 -0.3731 0.024 Uiso calc R 1 1 . .
    C C8 0.27985(16) 1.0155(3) -0.6168(4) 0.0184(9) Uani d . 1 1 . .
    C C9 0.23863(16) 1.0749(3) -0.6897(4) 0.0230(9) Uani d . 1 1 . .
    H H9A 0.2064 1.0356 -0.7085 0.035 Uiso calc R 1 1 . .
    H H9B 0.2558 1.0964 -0.7653 0.035 Uiso calc R 1 1 . .
    H H9BC 0.2273 1.1306 -0.6419 0.035 Uiso calc R 1 1 . .
    C C10 0.24975(14) 0.9810(3) -0.5024(5) 0.0239(8) Uani d . 1 1 . .
    H H10A 0.2181 0.9419 -0.5260 0.036 Uiso calc R 1 1 . .
    H H10B 0.2371 1.0364 -0.4557 0.036 Uiso calc R 1 1 . .
    H H10C 0.2748 0.9426 -0.4528 0.036 Uiso calc R 1 1 . .
    C C11 0.29541(17) 0.9285(3) -0.6952(4) 0.0213(9) Uani d . 1 1 . .
    H H11A 0.2619 0.8972 -0.7245 0.032 Uiso calc R 1 1 . .
    H H11B 0.3168 0.8831 -0.6465 0.032 Uiso calc R 1 1 . .
    H H11C 0.3174 0.9498 -0.7645 0.032 Uiso calc R 1 1 . .
    C C12 0.38648(18) 1.3300(3) -0.6294(4) 0.0252(10) Uani d . 1 1 . .
    C C13 0.3754(2) 1.3935(3) -0.5203(5) 0.0456(14) Uani d . 1 1 . .
    H H13A 0.3805 1.4606 -0.5432 0.068 Uiso calc R 1 1 . .
    H H13B 0.4010 1.3771 -0.4549 0.068 Uiso calc R 1 1 . .
    H H13C 0.3376 1.3836 -0.4924 0.068 Uiso calc R 1 1 . .
    C C14 0.3457(2) 1.3543(3) -0.7301(5) 0.0437(14) Uani d . 1 1 . .
    H H14A 0.3502 1.4215 -0.7537 0.066 Uiso calc R 1 1 . .
    H H14B 0.3082 1.3439 -0.7008 0.066 Uiso calc R 1 1 . .
    H H14C 0.3526 1.3131 -0.8004 0.066 Uiso calc R 1 1 . .
    C C15 0.4439(2) 1.3524(3) -0.6790(5) 0.0355(12) Uani d . 1 1 . .
    H H15A 0.4457 1.4198 -0.7031 0.053 Uiso calc R 1 1 . .
    H H15B 0.4513 1.3118 -0.7496 0.053 Uiso calc R 1 1 . .
    H H15C 0.4714 1.3399 -0.6161 0.053 Uiso calc R 1 1 . .
    C C16 0.52969(15) 0.9236(3) -0.3376(4) 0.0192(9) Uani d . 1 1 . .
    H H16A 0.5495 0.9822 -0.3125 0.023 Uiso calc R 1 1 . .
    H H16B 0.5281 0.8804 -0.2665 0.023 Uiso calc R 1 1 . .
    C C17 0.56204(14) 0.8750(3) -0.4370(4) 0.0170(9) Uani d . 1 1 . .
    C C18 0.54237(14) 0.7891(3) -0.4836(4) 0.0178(9) Uani d . 1 1 . .
    C C19 0.57446(15) 0.7309(3) -0.5608(4) 0.0190(9) Uani d . 1 1 . .
    C C20 0.62607(15) 0.7660(3) -0.5902(4) 0.0176(9) Uani d . 1 1 . .
    H H20 0.6489 0.7279 -0.6407 0.021 Uiso calc R 1 1 . .
    C C21 0.64651(16) 0.8541(3) -0.5501(4) 0.0174(9) Uani d . 1 1 . .
    C C22 0.61418(15) 0.9075(3) -0.4715(3) 0.0182(10) Uani d . 1 1 . .
    H H22 0.6275 0.9666 -0.4409 0.022 Uiso calc R 1 1 . .
    C C23 0.55331(17) 0.6345(3) -0.6097(4) 0.0217(9) Uani d . 1 1 . .
    C C24 0.5097(2) 0.6521(3) -0.7063(5) 0.0348(12) Uani d . 1 1 . .
    H H24A 0.4975 0.5908 -0.7399 0.052 Uiso calc R 1 1 . .
    H H24B 0.5252 0.6916 -0.7713 0.052 Uiso calc R 1 1 . .
    H H24C 0.4783 0.6853 -0.6699 0.052 Uiso calc R 1 1 . .
    C C25 0.52917(19) 0.5717(3) -0.5084(6) 0.0384(10) Uani d . 1 1 . .
    H H25A 0.5227 0.5070 -0.5395 0.058 Uiso calc R 1 1 . .
    H H25B 0.4944 0.5992 -0.4806 0.058 Uiso calc R 1 1 . .
    H H25C 0.5550 0.5688 -0.4404 0.058 Uiso calc R 1 1 . .
    C C26 0.59983(19) 0.5767(3) -0.6685(5) 0.0329(12) Uani d . 1 1 . .
    H H26A 0.5860 0.5136 -0.6923 0.049 Uiso calc R 1 1 . .
    H H26B 0.6300 0.5690 -0.6104 0.049 Uiso calc R 1 1 . .
    H H26C 0.6132 0.6106 -0.7405 0.049 Uiso calc R 1 1 . .
    C C27 0.70438(16) 0.8849(3) -0.5894(4) 0.0208(9) Uani d . 1 1 . .
    C C28 0.70892(19) 0.8820(4) -0.7288(4) 0.0339(11) Uani d . 1 1 . .
    H H28A 0.7468 0.8962 -0.7530 0.051 Uiso calc R 1 1 . .
    H H28B 0.6841 0.9297 -0.7641 0.051 Uiso calc R 1 1 . .
    H H28C 0.6987 0.8181 -0.7579 0.051 Uiso calc R 1 1 . .
    C C29 0.71837(17) 0.9870(3) -0.5474(4) 0.0252(10) Uani d . 1 1 . .
    H H29A 0.7545 1.0052 -0.5788 0.038 Uiso calc R 1 1 . .
    H H29B 0.7189 0.9892 -0.4586 0.038 Uiso calc R 1 1 . .
    H H29C 0.6906 1.0316 -0.5781 0.038 Uiso calc R 1 1 . .
    C C30 0.74679(15) 0.8160(3) -0.5365(4) 0.0239(11) Uani d . 1 1 . .
    H H30A 0.7837 0.8361 -0.5610 0.036 Uiso calc R 1 1 . .
    H H30B 0.7397 0.7512 -0.5667 0.036 Uiso calc R 1 1 . .
    H H30C 0.7442 0.8164 -0.4478 0.036 Uiso calc R 1 1 . .
    C C31 0.43785(16) 0.9580(3) -0.2602(4) 0.0197(9) Uani d . 1 1 . .
    H H31A 0.4032 0.9923 -0.2783 0.024 Uiso calc R 1 1 . .
    H H31B 0.4582 0.9952 -0.1985 0.024 Uiso calc R 1 1 . .
    C C32 0.42489(17) 0.8604(3) -0.2109(4) 0.0196(9) Uani d . 1 1 . .
    H H32A 0.4595 0.8281 -0.1876 0.024 Uiso calc R 1 1 . .
    H H32B 0.4020 0.8671 -0.1371 0.024 Uiso calc R 1 1 . .
    C C33 0.33508(16) 0.8180(3) -0.2903(4) 0.0207(9) Uani d . 1 1 . .
    H H33A 0.3218 0.7915 -0.2133 0.031 Uiso calc R 1 1 . .
    H H33B 0.3158 0.7872 -0.3578 0.031 Uiso calc R 1 1 . .
    H H33C 0.3281 0.8871 -0.2922 0.031 Uiso calc R 1 1 . .
    C C34 0.40419(19) 0.6974(3) -0.2756(4) 0.0273(10) Uani d . 1 1 . .
    H H34A 0.3912 0.6827 -0.1936 0.041 Uiso calc R 1 1 . .
    H H34B 0.4435 0.6830 -0.2816 0.041 Uiso calc R 1 1 . .
    H H34C 0.3839 0.6585 -0.3345 0.041 Uiso calc R 1 1 . .
    C C35 0.64330(19) 0.2714(3) -0.3474(4) 0.0322(11) Uani d . 1 1 . .
    H H35 0.6526 0.2663 -0.2594 0.039 Uiso calc R 1 1 . .
loop_
    _atom_site_aniso_label
    _atom_site_aniso_U_11
    _atom_site_aniso_U_22
    _atom_site_aniso_U_33
    _atom_site_aniso_U_12
    _atom_site_aniso_U_13
    _atom_site_aniso_U_23
    Mo1 0.01303(14) 0.01394(14) 0.01511(14) -0.00271(11) -0.00087(19)
                                                                    -0.00026(19)
    Cl1 0.0472(7) 0.0482(7) 0.0413(8) -0.0196(6) 0.0070(6) -0.0063(6)
    Cl2 0.0577(9) 0.0264(7) 0.1258(15) 0.0056(6) 0.0374(10) 0.0150(8)
    Cl3 0.0442(7) 0.0329(6) 0.0368(6) 0.0014(5) 0.0031(6) 0.0034(6)
    O1 0.0132(12) 0.0155(12) 0.0196(17) -0.0015(9) -0.0039(12) 0.0029(13)
    O2 0.0140(13) 0.0168(14) 0.0287(15) -0.0036(11) 0.0027(12) -0.0061(12)
    O3 0.0168(13) 0.0163(14) 0.0253(14) -0.0043(11) -0.0024(12) -0.0040(12)
    O4 0.0237(16) 0.0274(16) 0.0160(14) -0.0045(13) 0.0041(13) 0.0004(13)
    N1 0.0130(16) 0.0124(16) 0.0151(16) -0.0018(13) 0.0032(15) -0.0010(14)
    N2 0.0199(18) 0.0163(17) 0.0150(17) -0.0020(14) 0.0007(15) 0.0021(15)
    C1 0.0195(18) 0.0191(18) 0.023(2) 0.0011(15) 0.000(2) 0.004(2)
    C2 0.0219(18) 0.0100(17) 0.021(3) -0.0029(13) 0.002(2) -0.005(2)
    C3 0.012(2) 0.019(2) 0.017(2) 0.0016(16) 0.0024(17) -0.0024(18)
    C4 0.017(2) 0.023(2) 0.016(2) 0.0072(17) 0.0020(18) 0.0049(18)
    C5 0.026(2) 0.015(2) 0.019(2) 0.0030(17) 0.0015(19) 0.0021(18)
    C6 0.0181(18) 0.0177(19) 0.025(3) -0.0039(15) -0.0005(19) 0.0019(19)
    C7 0.020(2) 0.015(2) 0.024(2) 0.0032(16) 0.002(2) 0.0037(18)
    C8 0.020(2) 0.019(2) 0.016(2) -0.0001(17) -0.0019(18) -0.0014(18)
    C9 0.017(2) 0.026(2) 0.027(2) -0.0010(18) -0.0070(19) 0.001(2)
    C10 0.0185(18) 0.0254(19) 0.0278(19) 0.0013(15) 0.004(3) 0.004(3)
    C11 0.019(2) 0.024(2) 0.021(2) 0.0018(18) -0.0032(18) -0.0062(19)
    C12 0.028(2) 0.013(2) 0.034(2) 0.0008(17) 0.000(2) 0.0013(19)
    C13 0.078(4) 0.018(2) 0.041(3) 0.012(2) 0.005(3) -0.001(3)
    C14 0.054(3) 0.025(3) 0.052(3) -0.006(2) -0.015(3) 0.018(2)
    C15 0.036(3) 0.024(3) 0.047(3) -0.002(2) 0.003(2) 0.010(2)
    C16 0.016(2) 0.019(2) 0.022(2) -0.0004(16) -0.0020(18) -0.0059(18)
    C17 0.0076(19) 0.020(2) 0.023(2) 0.0022(16) -0.0013(17) -0.0043(19)
    C18 0.0163(19) 0.0179(19) 0.019(3) 0.0002(15) -0.0003(18) -0.0011(18)
    C19 0.016(2) 0.022(2) 0.0189(19) 0.0057(17) -0.0060(18) -0.0044(18)
    C20 0.016(2) 0.020(2) 0.016(2) 0.0086(17) -0.0001(17) -0.0037(18)
    C21 0.014(2) 0.021(2) 0.0174(19) 0.0063(17) -0.0048(16) 0.0043(16)
    C22 0.0174(19) 0.0164(19) 0.021(3) 0.0004(16) -0.0033(16) -0.0059(16)
    C23 0.022(2) 0.017(2) 0.026(2) 0.0048(17) -0.008(2) -0.0032(19)
    C24 0.034(3) 0.033(3) 0.037(3) 0.013(2) -0.016(2) -0.019(2)
    C25 0.053(3) 0.019(2) 0.043(3) -0.0036(18) 0.003(4) -0.012(3)
    C26 0.032(3) 0.020(2) 0.047(3) 0.007(2) -0.010(2) -0.017(2)
    C27 0.014(2) 0.028(2) 0.020(2) 0.0030(17) 0.0020(18) 0.0025(19)
    C28 0.026(2) 0.052(3) 0.024(3) 0.001(2) 0.007(2) 0.004(2)
    C29 0.018(2) 0.026(2) 0.031(2) 0.0006(17) 0.0062(18) 0.0032(19)
    C30 0.0125(19) 0.028(2) 0.031(3) 0.0056(16) 0.0024(18) -0.0025(19)
    C31 0.017(2) 0.021(2) 0.021(2) -0.0024(17) 0.0019(18) -0.0041(18)
    C32 0.019(2) 0.025(2) 0.014(2) -0.0050(18) 0.0008(17) 0.0066(18)
    C33 0.015(2) 0.025(2) 0.022(2) -0.0053(17) 0.0033(18) 0.0001(19)
    C34 0.037(3) 0.017(2) 0.028(2) 0.001(2) -0.003(2) 0.009(2)
    C35 0.050(3) 0.021(2) 0.026(2) -0.005(2) -0.001(2) 0.000(2)
_geom_special_details
;
All e.s.d.'s (except the e.s.d. in the dihedral angle between two l.s. planes)
are estimated using the full covariance matrix. The cell e.s.d.'s are taken
into account individually in the estimation of e.s.d.'s in distances, angles
and torsion angles; correlations between e.s.d.'s in cell parameters are only
used when they are defined by crystal symmetry. An approximate (isotropic)
treatment of cell e.s.d.'s is used for estimating e.s.d.'s involving l.s.
planes.
;
loop_
    _geom_bond_atom_site_label_1
    _geom_bond_atom_site_label_2
    _geom_bond_site_symmetry_2
    _geom_bond_distance
    _geom_bond_publ_flag
    Mo1 O3 . 1.702(2) ?
    Mo1 O4 . 1.702(3) ?
    Mo1 O1 . 1.941(2) ?
    Mo1 O2 . 1.954(3) ?
    Mo1 N1 . 2.392(3) ?
    Mo1 N2 . 2.422(3) ?
    Cl1 C35 . 1.737(4) ?
    Cl2 C35 . 1.746(4) ?
    Cl3 C35 . 1.761(5) ?
    O1 C2 . 1.360(4) ?
    O2 C18 . 1.373(4) ?
    N1 C7 . 1.482(5) ?
    N1 C31 . 1.492(5) ?
    N1 C16 . 1.517(5) ?
    N2 C34 . 1.483(5) ?
    N2 C33 . 1.486(5) ?
    N2 C32 . 1.495(5) ?
    C1 C6 . 1.395(5) ?
    C1 C2 . 1.396(5) ?
    C1 C7 . 1.528(6) ?
    C2 C3 . 1.416(5) ?
    C3 C4 . 1.384(5) ?
    C3 C8 . 1.536(5) ?
    C4 C5 . 1.393(6) ?
    C4 H4 . 0.9500 ?
    C5 C6 . 1.394(6) ?
    C5 C12 . 1.531(5) ?
    C6 H6 . 0.9500 ?
    C7 H7A . 0.9900 ?
    C7 H7B . 0.9900 ?
    C8 C9 . 1.531(5) ?
    C8 C10 . 1.536(6) ?
    C8 C11 . 1.539(5) ?
    C9 H9A . 0.9800 ?
    C9 H9B . 0.9800 ?
    C9 H9BC . 0.9800 ?
    C10 H10A . 0.9800 ?
    C10 H10B . 0.9800 ?
    C10 H10C . 0.9800 ?
    C11 H11A . 0.9800 ?
    C11 H11B . 0.9800 ?
    C11 H11C . 0.9800 ?
    C12 C13 . 1.519(7) ?
    C12 C14 . 1.528(7) ?
    C12 C15 . 1.534(7) ?
    C13 H13A . 0.9800 ?
    C13 H13B . 0.9800 ?
    C13 H13C . 0.9800 ?
    C14 H14A . 0.9800 ?
    C14 H14B . 0.9800 ?
    C14 H14C . 0.9800 ?
    C15 H15A . 0.9800 ?
    C15 H15B . 0.9800 ?
    C15 H15C . 0.9800 ?
    C16 C17 . 1.512(5) ?
    C16 H16A . 0.9900 ?
    C16 H16B . 0.9900 ?
    C17 C18 . 1.391(5) ?
    C17 C22 . 1.401(5) ?
    C18 C19 . 1.413(6) ?
    C19 C20 . 1.387(5) ?
    C19 C23 . 1.540(6) ?
    C20 C21 . 1.400(5) ?
    C20 H20 . 0.9500 ?
    C21 C22 . 1.388(5) ?
    C21 C27 . 1.536(5) ?
    C22 H22 . 0.9500 ?
    C23 C24 . 1.525(6) ?
    C23 C26 . 1.535(6) ?
    C23 C25 . 1.538(7) ?
    C24 H24A . 0.9800 ?
    C24 H24B . 0.9800 ?
    C24 H24C . 0.9800 ?
    C25 H25A . 0.9800 ?
    C25 H25B . 0.9800 ?
    C25 H25C . 0.9800 ?
    C26 H26A . 0.9800 ?
    C26 H26B . 0.9800 ?
    C26 H26C . 0.9800 ?
    C27 C30 . 1.528(5) ?
    C27 C29 . 1.537(6) ?
    C27 C28 . 1.541(6) ?
    C28 H28A . 0.9800 ?
    C28 H28B . 0.9800 ?
    C28 H28C . 0.9800 ?
    C29 H29A . 0.9800 ?
    C29 H29B . 0.9800 ?
    C29 H29C . 0.9800 ?
    C30 H30A . 0.9800 ?
    C30 H30B . 0.9800 ?
    C30 H30C . 0.9800 ?
    C31 C32 . 1.501(6) ?
    C31 H31A . 0.9900 ?
    C31 H31B . 0.9900 ?
    C32 H32A . 0.9900 ?
    C32 H32B . 0.9900 ?
    C33 H33A . 0.9800 ?
    C33 H33B . 0.9800 ?
    C33 H33C . 0.9800 ?
    C34 H34A . 0.9800 ?
    C34 H34B . 0.9800 ?
    C34 H34C . 0.9800 ?
    C35 H35 . 1.0000 ?
loop_
    _geom_angle_atom_site_label_1
    _geom_angle_atom_site_label_2
    _geom_angle_atom_site_label_3
    _geom_angle_site_symmetry_1
    _geom_angle_site_symmetry_3
    _geom_angle
    _geom_angle_publ_flag
    O3 Mo1 O4 . . 108.33(13) ?
    O3 Mo1 O1 . . 98.81(11) ?
    O4 Mo1 O1 . . 96.06(12) ?
    O3 Mo1 O2 . . 99.29(11) ?
    O4 Mo1 O2 . . 95.31(12) ?
    O1 Mo1 O2 . . 154.36(12) ?
    O3 Mo1 N1 . . 161.44(12) ?
    O4 Mo1 N1 . . 90.18(12) ?
    O1 Mo1 N1 . . 77.33(10) ?
    O2 Mo1 N1 . . 79.73(10) ?
    O3 Mo1 N2 . . 86.91(12) ?
    O4 Mo1 N2 . . 164.76(12) ?
    O1 Mo1 N2 . . 80.96(11) ?
    O2 Mo1 N2 . . 82.04(11) ?
    N1 Mo1 N2 . . 74.57(10) ?
    C2 O1 Mo1 . . 128.0(2) ?
    C18 O2 Mo1 . . 120.8(2) ?
    C7 N1 C31 . . 110.1(3) ?
    C7 N1 C16 . . 107.0(3) ?
    C31 N1 C16 . . 108.4(3) ?
    C7 N1 Mo1 . . 109.3(2) ?
    C31 N1 Mo1 . . 107.3(2) ?
    C16 N1 Mo1 . . 114.6(2) ?
    C34 N2 C33 . . 107.0(3) ?
    C34 N2 C32 . . 110.0(3) ?
    C33 N2 C32 . . 109.1(3) ?
    C34 N2 Mo1 . . 110.2(2) ?
    C33 N2 Mo1 . . 110.8(2) ?
    C32 N2 Mo1 . . 109.6(2) ?
    C6 C1 C2 . . 119.4(4) ?
    C6 C1 C7 . . 115.5(3) ?
    C2 C1 C7 . . 125.0(3) ?
    O1 C2 C1 . . 120.5(3) ?
    O1 C2 C3 . . 118.8(3) ?
    C1 C2 C3 . . 120.7(3) ?
    C4 C3 C2 . . 116.8(3) ?
    C4 C3 C8 . . 121.6(3) ?
    C2 C3 C8 . . 121.6(3) ?
    C3 C4 C5 . . 124.6(4) ?
    C3 C4 H4 . . 117.7 ?
    C5 C4 H4 . . 117.7 ?
    C4 C5 C6 . . 116.5(4) ?
    C4 C5 C12 . . 122.4(4) ?
    C6 C5 C12 . . 121.1(4) ?
    C5 C6 C1 . . 121.9(4) ?
    C5 C6 H6 . . 119.1 ?
    C1 C6 H6 . . 119.1 ?
    N1 C7 C1 . . 118.5(3) ?
    N1 C7 H7A . . 107.7 ?
    C1 C7 H7A . . 107.7 ?
    N1 C7 H7B . . 107.7 ?
    C1 C7 H7B . . 107.7 ?
    H7A C7 H7B . . 107.1 ?
    C9 C8 C10 . . 106.8(3) ?
    C9 C8 C3 . . 111.9(3) ?
    C10 C8 C3 . . 110.8(3) ?
    C9 C8 C11 . . 107.1(3) ?
    C10 C8 C11 . . 109.3(3) ?
    C3 C8 C11 . . 110.7(3) ?
    C8 C9 H9A . . 109.5 ?
    C8 C9 H9B . . 109.5 ?
    H9A C9 H9B . . 109.5 ?
    C8 C9 H9BC . . 109.5 ?
    H9A C9 H9BC . . 109.5 ?
    H9B C9 H9BC . . 109.5 ?
    C8 C10 H10A . . 109.5 ?
    C8 C10 H10B . . 109.5 ?
    H10A C10 H10B . . 109.5 ?
    C8 C10 H10C . . 109.5 ?
    H10A C10 H10C . . 109.5 ?
    H10B C10 H10C . . 109.5 ?
    C8 C11 H11A . . 109.5 ?
    C8 C11 H11B . . 109.5 ?
    H11A C11 H11B . . 109.5 ?
    C8 C11 H11C . . 109.5 ?
    H11A C11 H11C . . 109.5 ?
    H11B C11 H11C . . 109.5 ?
    C13 C12 C14 . . 109.3(4) ?
    C13 C12 C5 . . 109.2(4) ?
    C14 C12 C5 . . 112.0(4) ?
    C13 C12 C15 . . 109.0(4) ?
    C14 C12 C15 . . 106.7(4) ?
    C5 C12 C15 . . 110.5(3) ?
    C12 C13 H13A . . 109.5 ?
    C12 C13 H13B . . 109.5 ?
    H13A C13 H13B . . 109.5 ?
    C12 C13 H13C . . 109.5 ?
    H13A C13 H13C . . 109.5 ?
    H13B C13 H13C . . 109.5 ?
    C12 C14 H14A . . 109.5 ?
    C12 C14 H14B . . 109.5 ?
    H14A C14 H14B . . 109.5 ?
    C12 C14 H14C . . 109.5 ?
    H14A C14 H14C . . 109.5 ?
    H14B C14 H14C . . 109.5 ?
    C12 C15 H15A . . 109.5 ?
    C12 C15 H15B . . 109.5 ?
    H15A C15 H15B . . 109.5 ?
    C12 C15 H15C . . 109.5 ?
    H15A C15 H15C . . 109.5 ?
    H15B C15 H15C . . 109.5 ?
    C17 C16 N1 . . 114.4(3) ?
    C17 C16 H16A . . 108.7 ?
    N1 C16 H16A . . 108.7 ?
    C17 C16 H16B . . 108.7 ?
    N1 C16 H16B . . 108.7 ?
    H16A C16 H16B . . 107.6 ?
    C18 C17 C22 . . 119.4(3) ?
    C18 C17 C16 . . 118.4(3) ?
    C22 C17 C16 . . 121.6(3) ?
    O2 C18 C17 . . 117.3(3) ?
    O2 C18 C19 . . 120.7(3) ?
    C17 C18 C19 . . 121.9(3) ?
    C20 C19 C18 . . 116.0(4) ?
    C20 C19 C23 . . 122.0(3) ?
    C18 C19 C23 . . 122.0(3) ?
    C19 C20 C21 . . 124.0(4) ?
    C19 C20 H20 . . 118.0 ?
    C21 C20 H20 . . 118.0 ?
    C22 C21 C20 . . 117.9(4) ?
    C22 C21 C27 . . 123.1(4) ?
    C20 C21 C27 . . 118.9(3) ?
    C21 C22 C17 . . 120.6(4) ?
    C21 C22 H22 . . 119.7 ?
    C17 C22 H22 . . 119.7 ?
    C24 C23 C26 . . 107.7(4) ?
    C24 C23 C25 . . 109.5(4) ?
    C26 C23 C25 . . 106.8(3) ?
    C24 C23 C19 . . 109.7(3) ?
    C26 C23 C19 . . 111.2(3) ?
    C25 C23 C19 . . 111.9(4) ?
    C23 C24 H24A . . 109.5 ?
    C23 C24 H24B . . 109.5 ?
    H24A C24 H24B . . 109.5 ?
    C23 C24 H24C . . 109.5 ?
    H24A C24 H24C . . 109.5 ?
    H24B C24 H24C . . 109.5 ?
    C23 C25 H25A . . 109.5 ?
    C23 C25 H25B . . 109.5 ?
    H25A C25 H25B . . 109.5 ?
    C23 C25 H25C . . 109.5 ?
    H25A C25 H25C . . 109.5 ?
    H25B C25 H25C . . 109.5 ?
    C23 C26 H26A . . 109.5 ?
    C23 C26 H26B . . 109.5 ?
    H26A C26 H26B . . 109.5 ?
    C23 C26 H26C . . 109.5 ?
    H26A C26 H26C . . 109.5 ?
    H26B C26 H26C . . 109.5 ?
    C30 C27 C21 . . 109.6(3) ?
    C30 C27 C29 . . 108.7(3) ?
    C21 C27 C29 . . 112.2(3) ?
    C30 C27 C28 . . 108.4(3) ?
    C21 C27 C28 . . 109.9(3) ?
    C29 C27 C28 . . 108.0(4) ?
    C27 C28 H28A . . 109.5 ?
    C27 C28 H28B . . 109.5 ?
    H28A C28 H28B . . 109.5 ?
    C27 C28 H28C . . 109.5 ?
    H28A C28 H28C . . 109.5 ?
    H28B C28 H28C . . 109.5 ?
    C27 C29 H29A . . 109.5 ?
    C27 C29 H29B . . 109.5 ?
    H29A C29 H29B . . 109.5 ?
    C27 C29 H29C . . 109.5 ?
    H29A C29 H29C . . 109.5 ?
    H29B C29 H29C . . 109.5 ?
    C27 C30 H30A . . 109.5 ?
    C27 C30 H30B . . 109.5 ?
    H30A C30 H30B . . 109.5 ?
    C27 C30 H30C . . 109.5 ?
    H30A C30 H30C . . 109.5 ?
    H30B C30 H30C . . 109.5 ?
    N1 C31 C32 . . 110.8(3) ?
    N1 C31 H31A . . 109.5 ?
    C32 C31 H31A . . 109.5 ?
    N1 C31 H31B . . 109.5 ?
    C32 C31 H31B . . 109.5 ?
    H31A C31 H31B . . 108.1 ?
    N2 C32 C31 . . 111.7(3) ?
    N2 C32 H32A . . 109.3 ?
    C31 C32 H32A . . 109.3 ?
    N2 C32 H32B . . 109.3 ?
    C31 C32 H32B . . 109.3 ?
    H32A C32 H32B . . 107.9 ?
    N2 C33 H33A . . 109.5 ?
    N2 C33 H33B . . 109.5 ?
    H33A C33 H33B . . 109.5 ?
    N2 C33 H33C . . 109.5 ?
    H33A C33 H33C . . 109.5 ?
    H33B C33 H33C . . 109.5 ?
    N2 C34 H34A . . 109.5 ?
    N2 C34 H34B . . 109.5 ?
    H34A C34 H34B . . 109.5 ?
    N2 C34 H34C . . 109.5 ?
    H34A C34 H34C . . 109.5 ?
    H34B C34 H34C . . 109.5 ?
    Cl1 C35 Cl2 . . 111.3(3) ?
    Cl1 C35 Cl3 . . 110.1(2) ?
    Cl2 C35 Cl3 . . 110.0(2) ?
    Cl1 C35 H35 . . 108.5 ?
    Cl2 C35 H35 . . 108.5 ?
    Cl3 C35 H35 . . 108.5 ?
loop_
    _geom_torsion_atom_site_label_1
    _geom_torsion_atom_site_label_2
    _geom_torsion_atom_site_label_3
    _geom_torsion_atom_site_label_4
    _geom_torsion_site_symmetry_1
    _geom_torsion_site_symmetry_2
    _geom_torsion_site_symmetry_3
    _geom_torsion_site_symmetry_4
    _geom_torsion
    _geom_torsion_publ_flag
    O3 Mo1 O1 C2 . . . . -136.2(3) ?
    O4 Mo1 O1 C2 . . . . -26.5(3) ?
    O2 Mo1 O1 C2 . . . . 89.4(4) ?
    N1 Mo1 O1 C2 . . . . 62.3(3) ?
    N2 Mo1 O1 C2 . . . . 138.4(3) ?
    O3 Mo1 O2 C18 . . . . 133.7(3) ?
    O4 Mo1 O2 C18 . . . . 24.1(3) ?
    O1 Mo1 O2 C18 . . . . -91.9(3) ?
    N1 Mo1 O2 C18 . . . . -65.1(3) ?
    N2 Mo1 O2 C18 . . . . -140.8(3) ?
    O3 Mo1 N1 C7 . . . . -138.1(3) ?
    O4 Mo1 N1 C7 . . . . 37.9(2) ?
    O1 Mo1 N1 C7 . . . . -58.3(2) ?
    O2 Mo1 N1 C7 . . . . 133.3(2) ?
    N2 Mo1 N1 C7 . . . . -142.2(2) ?
    O3 Mo1 N1 C31 . . . . -18.7(5) ?
    O4 Mo1 N1 C31 . . . . 157.3(2) ?
    O1 Mo1 N1 C31 . . . . 61.2(2) ?
    O2 Mo1 N1 C31 . . . . -107.3(2) ?
    N2 Mo1 N1 C31 . . . . -22.8(2) ?
    O3 Mo1 N1 C16 . . . . 101.8(4) ?
    O4 Mo1 N1 C16 . . . . -82.2(3) ?
    O1 Mo1 N1 C16 . . . . -178.4(3) ?
    O2 Mo1 N1 C16 . . . . 13.2(2) ?
    N2 Mo1 N1 C16 . . . . 97.7(3) ?
    O3 Mo1 N2 C34 . . . . 54.6(3) ?
    O4 Mo1 N2 C34 . . . . -126.1(5) ?
    O1 Mo1 N2 C34 . . . . 154.0(3) ?
    O2 Mo1 N2 C34 . . . . -45.2(3) ?
    N1 Mo1 N2 C34 . . . . -126.7(3) ?
    O3 Mo1 N2 C33 . . . . -63.7(2) ?
    O4 Mo1 N2 C33 . . . . 115.6(5) ?
    O1 Mo1 N2 C33 . . . . 35.8(2) ?
    O2 Mo1 N2 C33 . . . . -163.5(2) ?
    N1 Mo1 N2 C33 . . . . 115.0(2) ?
    O3 Mo1 N2 C32 . . . . 175.9(3) ?
    O4 Mo1 N2 C32 . . . . -4.9(6) ?
    O1 Mo1 N2 C32 . . . . -84.7(2) ?
    O2 Mo1 N2 C32 . . . . 76.0(2) ?
    N1 Mo1 N2 C32 . . . . -5.4(2) ?
    Mo1 O1 C2 C1 . . . . -46.0(6) ?
    Mo1 O1 C2 C3 . . . . 133.2(3) ?
    C6 C1 C2 O1 . . . . -179.0(4) ?
    C7 C1 C2 O1 . . . . 4.5(7) ?
    C6 C1 C2 C3 . . . . 1.9(7) ?
    C7 C1 C2 C3 . . . . -174.7(4) ?
    O1 C2 C3 C4 . . . . -179.4(4) ?
    C1 C2 C3 C4 . . . . -0.2(6) ?
    O1 C2 C3 C8 . . . . -1.2(6) ?
    C1 C2 C3 C8 . . . . 178.0(4) ?
    C2 C3 C4 C5 . . . . -0.5(6) ?
    C8 C3 C4 C5 . . . . -178.8(4) ?
    C3 C4 C5 C6 . . . . -0.4(6) ?
    C3 C4 C5 C12 . . . . -179.5(4) ?
    C4 C5 C6 C1 . . . . 2.1(6) ?
    C12 C5 C6 C1 . . . . -178.7(4) ?
    C2 C1 C6 C5 . . . . -2.9(7) ?
    C7 C1 C6 C5 . . . . 174.0(4) ?
    C31 N1 C7 C1 . . . . -69.4(5) ?
    C16 N1 C7 C1 . . . . 172.9(4) ?
    Mo1 N1 C7 C1 . . . . 48.2(4) ?
    C6 C1 C7 N1 . . . . 167.6(4) ?
    C2 C1 C7 N1 . . . . -15.7(7) ?
    C4 C3 C8 C9 . . . . 0.4(5) ?
    C2 C3 C8 C9 . . . . -177.7(4) ?
    C4 C3 C8 C10 . . . . -118.6(4) ?
    C2 C3 C8 C10 . . . . 63.2(5) ?
    C4 C3 C8 C11 . . . . 119.9(4) ?
    C2 C3 C8 C11 . . . . -58.3(5) ?
    C4 C5 C12 C13 . . . . 102.5(5) ?
    C6 C5 C12 C13 . . . . -76.6(5) ?
    C4 C5 C12 C14 . . . . -18.7(6) ?
    C6 C5 C12 C14 . . . . 162.1(4) ?
    C4 C5 C12 C15 . . . . -137.6(4) ?
    C6 C5 C12 C15 . . . . 43.3(6) ?
    C7 N1 C16 C17 . . . . -85.1(4) ?
    C31 N1 C16 C17 . . . . 156.2(3) ?
    Mo1 N1 C16 C17 . . . . 36.3(4) ?
    N1 C16 C17 C18 . . . . -60.3(5) ?
    N1 C16 C17 C22 . . . . 128.1(4) ?
    Mo1 O2 C18 C17 . . . . 64.7(4) ?
    Mo1 O2 C18 C19 . . . . -114.9(3) ?
    C22 C17 C18 O2 . . . . -176.6(3) ?
    C16 C17 C18 O2 . . . . 11.6(5) ?
    C22 C17 C18 C19 . . . . 3.0(6) ?
    C16 C17 C18 C19 . . . . -168.8(4) ?
    O2 C18 C19 C20 . . . . 177.7(3) ?
    C17 C18 C19 C20 . . . . -1.9(6) ?
    O2 C18 C19 C23 . . . . -2.1(6) ?
    C17 C18 C19 C23 . . . . 178.4(4) ?
    C18 C19 C20 C21 . . . . -1.2(6) ?
    C23 C19 C20 C21 . . . . 178.5(4) ?
    C19 C20 C21 C22 . . . . 3.1(6) ?
    C19 C20 C21 C27 . . . . -179.9(4) ?
    C20 C21 C22 C17 . . . . -2.0(6) ?
    C27 C21 C22 C17 . . . . -178.8(4) ?
    C18 C17 C22 C21 . . . . -1.0(6) ?
    C16 C17 C22 C21 . . . . 170.6(4) ?
    C20 C19 C23 C24 . . . . -106.9(5) ?
    C18 C19 C23 C24 . . . . 72.9(5) ?
    C20 C19 C23 C26 . . . . 12.1(5) ?
    C18 C19 C23 C26 . . . . -168.2(4) ?
    C20 C19 C23 C25 . . . . 131.4(4) ?
    C18 C19 C23 C25 . . . . -48.9(5) ?
    C22 C21 C27 C30 . . . . 112.4(4) ?
    C20 C21 C27 C30 . . . . -64.4(5) ?
    C22 C21 C27 C29 . . . . -8.4(5) ?
    C20 C21 C27 C29 . . . . 174.7(3) ?
    C22 C21 C27 C28 . . . . -128.7(4) ?
    C20 C21 C27 C28 . . . . 54.5(5) ?
    C7 N1 C31 C32 . . . . 168.7(3) ?
    C16 N1 C31 C32 . . . . -74.5(4) ?
    Mo1 N1 C31 C32 . . . . 49.8(3) ?
    C34 N2 C32 C31 . . . . 155.2(3) ?
    C33 N2 C32 C31 . . . . -87.7(4) ?
    Mo1 N2 C32 C31 . . . . 33.8(4) ?
    N1 C31 C32 N2 . . . . -58.0(4) ?
data_global
_journal_data_validation_number     ?
_journal_date_recd_electronic     2011-08-12
_journal_date_accepted     2011-10-04
_journal_name_full     'Acta Crystallographica, Section E'
_journal_year     2011
_journal_volume     67
_journal_issue     11
_journal_page_first     m1510
_journal_page_last     m1510
_journal_paper_category     QM
_journal_coeditor_code     JJ2100
_publ_contact_author_name     'Xiangyang Lei'
_publ_contact_author_address
;
Department of Chemistry & Biochemistry
Lamar University
Beaumont
TX 77710
USA
;
_publ_contact_author_email     xlei@lamar.edu
_publ_contact_author_fax     '1 409 880 8270'
_publ_contact_author_phone     '1 409 880 8043'
_publ_section_title
;\
(4,4',6,6'-Tetra-<i>tert</i>-butyl-2,2'-{[2-\
(dimethylamino)ethyl]nitrilobis(methylene)}diphenolato)dioxidomolybdenum(VI)
chloroform monosolvate
;
loop_
    _publ_author_name
    _publ_author_address
    'Lei, Xiangyang'
;
Department of Chemistry & Biochemistry
Lamar University
Beaumont, TX 77710
USA
;
    'Nagasree Chelamalla'
;
Department of Chemistry & Biochemistry
Lamar University
Beaumont, TX 77710
USA
;
