# Supplementary material for: (4,4′,6,6′-Tetra-tert-butyl-2,2′-{[2-(di­methyl­amino)­ethyl]­nitrilo­bis­(methyl­ene)}diphenolato)dioxidomolyb­denum(VI) chloro­form monosolvate
Source: Acta Crystallogr Sect E Struct Rep Online. 2011 Oct 12;67(Pt 11):m1510. doi: 10.1107/S160053681104092X (PMC3246940; doi:10.1107/S160053681104092X)
Supplement: Supplementary file 2 [file e-67-m1510-Isup2.hkl]

# 
# h,k,l, Fc-squared, Fo-squared, sigma(Fo-squared) and status flag 
# 
data_I
_shelx_title ' lm in Pna2(1)' 
_shelx_refln_list_code          4 
_shelx_F_calc_maximum      250.42 
_exptl_crystal_F_000      1616.00 
_reflns_d_resolution_high  0.8904 
 
loop_ 
 _symmetry_equiv_pos_as_xyz 
 'x, y, z' 
 '-x, -y, z+1/2' 
 '-x+1/2, y+1/2, z+1/2' 
 'x+1/2, -y+1/2, z' 
 
_cell_length_a    24.3475 
_cell_length_b    13.9748 
_cell_length_c    11.0267 
_cell_angle_alpha  90.000 
_cell_angle_beta   90.000 
_cell_angle_gamma  90.000 
 
_shelx_F_squared_multiplier     1.000 
 
loop_ 
 _refln_index_h 
 _refln_index_k 
 _refln_index_l 
 _refln_F_squared_calc 
 _refln_F_squared_meas 
 _refln_F_squared_sigma 
 _refln_observed_status 
   0   0 -12     3307.36     3503.02    168.33 o 
   2   0 -12      497.03      573.79     69.29 o 
   4   0 -12      442.81      452.35     67.45 o 
   6   0 -12     1776.78     1665.25    145.83 o 
   1   1 -12      425.30      533.66     48.10 o 
   2   1 -12      297.99      352.13     46.89 o 
   3   1 -12       75.56       65.95     45.51 o 
   4   1 -12      515.70      614.39     48.98 o 
   5   1 -12      422.77      357.09     46.51 o 
   6   1 -12     1007.43      918.08     54.59 o 
   0   2 -12       77.82       68.98     65.02 o 
   1   2 -12      158.51      183.59     46.31 o 
   2   2 -12       81.00      107.18     45.90 o 
   3   2 -12      997.88     1036.04     53.37 o 
   4   2 -12       40.35       20.55     45.26 o 
   5   2 -12      768.31      687.17     49.15 o 
   1   3 -12     1120.79     1045.27     53.99 o 
   2   3 -12       64.62      103.90     46.34 o 
   3   3 -12      276.38      277.11     46.36 o 
   4   3 -12       48.82       32.19     44.86 o 
   2   0 -11     3849.62     3983.99    135.89 o 
   4   0 -11     3609.63     3602.63    118.35 o 
   6   0 -11       80.58      120.92     66.05 o 
   8   0 -11     3042.53     3077.93    110.65 o 
  10   0 -11     5555.76     5562.80    170.43 o 
  12   0 -11     2953.64     2564.44    452.14 o 
   0   1 -11     1586.09     1685.45     93.22 o 
   1   1 -11     1672.11     1857.12     76.44 o 
   2   1 -11     1610.57     1645.08     64.55 o 
   3   1 -11      765.52      866.73     55.20 o 
   4   1 -11      740.81      743.17     53.47 o 
   5   1 -11      765.25      847.44     53.65 o 
   6   1 -11     2747.70     2816.67    102.54 o 
   7   1 -11      724.56      766.75     52.26 o 
   8   1 -11     2290.58     2137.85    100.38 o 
   9   1 -11      908.47      877.86     59.39 o 
  10   1 -11      110.84       74.67     62.49 o 
  11   1 -11     1071.96     1048.80    105.91 o 
  12   1 -11     1219.97     1233.77    107.57 o 
   1   2 -11     1463.29     1745.37     81.11 o 
   2   2 -11      247.37      379.83     50.87 o 
   3   2 -11      238.95      240.97     50.04 o 
   4   2 -11     2691.58     2804.59     76.42 o 
   5   2 -11     1939.02     2006.72     79.39 o 
   6   2 -11      439.19      470.12     51.18 o 
   7   2 -11     5537.74     5612.12    107.04 o 
   8   2 -11      191.48      240.04     54.10 o 
   9   2 -11      392.43      411.53     59.17 o 
  10   2 -11     1630.98     1684.52     86.98 o 
  11   2 -11      868.29      833.33     79.99 o 
  12   2 -11      501.10      341.91     80.52 o 
   0   3 -11      822.04     1018.46     81.97 o 
   1   3 -11      966.32     1048.61     58.59 o 
   2   3 -11       24.60       28.28     50.67 o 
   3   3 -11     6779.18     6849.33    114.20 o 
   4   3 -11      110.05       67.28     50.35 o 
   5   3 -11     1804.01     1785.25     78.62 o 
   6   3 -11       18.16       13.24     51.88 o 
   7   3 -11      369.12      376.51     55.41 o 
   8   3 -11     1214.52     1088.72     66.58 o 
   9   3 -11     3083.84     3190.96    153.92 o 
  10   3 -11      256.59      124.67     69.74 o 
  11   3 -11     2828.77     2467.59    122.36 o 
   1   4 -11     3997.47     3940.51     89.87 o 
   2   4 -11     1610.96     1646.28     65.08 o 
   3   4 -11      366.77      387.46     52.78 o 
   4   4 -11     1957.02     1950.61     74.19 o 
   5   4 -11     2530.20     2491.26     79.57 o 
   6   4 -11       79.08       99.66     53.84 o 
   7   4 -11     3527.92     3412.49    108.10 o 
   8   4 -11      366.01      414.78     68.38 o 
   9   4 -11     1166.03     1209.05     93.81 o 
  10   4 -11      941.81      865.63    105.61 o 
   0   5 -11     6794.60     7028.91    332.67 o 
   1   5 -11      294.95      275.62     54.69 o 
   2   5 -11     2071.79     2022.31     71.70 o 
   3   5 -11     1061.76     1230.97     64.80 o 
   4   5 -11      254.27      276.50     59.99 o 
   5   5 -11      412.78      373.41     63.70 o 
   6   5 -11     3252.40     2956.01    132.32 o 
   7   5 -11      295.02      338.26     72.15 o 
   8   5 -11     1918.00     1786.82     99.22 o 
   9   5 -11      309.21      248.69     70.51 o 
   1   6 -11       88.51       84.85     61.61 o 
   2   6 -11     2698.12     2541.35    110.58 o 
   3   6 -11       91.69       93.41     65.64 o 
   4   6 -11     3713.07     3656.57    135.35 o 
   5   6 -11       80.70      122.07     71.05 o 
   6   6 -11      893.63      841.75     74.99 o 
   0   7 -11     2354.17     1900.37    165.81 o 
   1   7 -11      325.21      186.67     65.13 o 
   2   7 -11     1044.02      841.15     77.67 o 
   3   7 -11     1209.98      939.40     79.28 o 
   0   0 -10     7342.45     7511.11    244.98 o 
   2   0 -10     1501.83     1706.55    122.78 o 
   4   0 -10     1939.75     2109.50     90.33 o 
   6   0 -10     5910.84     6260.15    135.20 o 
   8   0 -10     4035.50     3868.43    113.07 o 
  10   0 -10      254.02      232.39     86.09 o 
  12   0 -10     2536.84     2419.00    194.90 o 
  14   0 -10     2971.35     2721.87    176.76 o 
  16   0 -10      941.23     1082.95    180.99 o 
   1   1 -10      908.69      961.10     51.68 o 
   2   1 -10     1683.40     2005.98     70.37 o 
   3   1 -10      402.35      369.00     45.54 o 
   4   1 -10     4469.52     4645.72     82.70 o 
   5   1 -10     1248.32     1256.29     54.13 o 
   6   1 -10     1115.86     1301.61     55.26 o 
   7   1 -10     2005.51     2127.23     63.96 o 
   8   1 -10     1638.36     1550.26     61.92 o 
   9   1 -10      194.46      278.36     57.11 o 
  10   1 -10     5593.00     5348.88    112.91 o 
  11   1 -10      655.82      757.60     84.96 o 
  12   1 -10     2159.79     2268.25    112.71 o 
  13   1 -10     1173.71     1352.92     97.46 o 
  14   1 -10     1598.50     1753.97    110.44 o 
  15   1 -10      954.82      842.29     92.02 o 
  16   1 -10     1727.69     1407.55    104.87 o 
   0   2 -10      241.93      232.97     67.21 o 
   1   2 -10     1533.33     1535.79     66.33 o 
   2   2 -10     1664.68     1761.30     61.01 o 
   3   2 -10     5559.83     5401.85     94.23 o 
   4   2 -10      427.50      498.64     48.94 o 
   5   2 -10     2425.43     2606.59     72.46 o 
   6   2 -10      964.33     1052.34     54.96 o 
   7   2 -10        4.67       -1.32     48.30 o 
   8   2 -10     1497.14     1675.21     67.93 o 
   9   2 -10     1394.82     1539.56     66.40 o 
  10   2 -10       43.82       53.97     63.59 o 
  11   2 -10     2673.53     2766.97    102.96 o 
  12   2 -10      296.06      332.91     80.56 o 
  13   2 -10      422.10      410.86     85.65 o 
  14   2 -10      461.57      548.71     91.58 o 
  15   2 -10     1194.92     1211.81    105.96 o 
   1   3 -10     5107.65     5133.96     92.79 o 
   2   3 -10      747.91      949.70     54.44 o 
   3   3 -10      208.70      310.04     49.05 o 
   4   3 -10      384.55      426.46     50.53 o 
   5   3 -10     2892.93     2855.91     75.70 o 
   6   3 -10      314.59      391.48     52.72 o 
   7   3 -10     6132.21     6258.10    113.52 o 
   8   3 -10       75.31       76.45     56.58 o 
   9   3 -10     2520.75     2520.95     85.82 o 
  10   3 -10     2160.00     2305.14    154.95 o 
  11   3 -10      718.98      759.13     89.25 o 
  12   3 -10       58.38       45.54     91.05 o 
  13   3 -10     3742.47     3789.05    192.35 o 
  14   3 -10      875.85      864.26     99.11 o 
  15   3 -10     1793.19     1667.67    184.42 o 
   0   4 -10     4910.34     5407.28    135.21 o 
   1   4 -10      855.67     1022.49     57.90 o 
   2   4 -10     2653.81     2765.40     74.87 o 
   3   4 -10     3672.76     3840.67     84.79 o 
   4   4 -10      102.11      123.27     50.53 o 
   5   4 -10     1809.96     1933.37     74.47 o 
   6   4 -10     1230.99     1312.84     84.71 o 
   7   4 -10      349.75      393.42     59.05 o 
   8   4 -10     2498.29     2380.77    111.92 o 
   9   4 -10     2880.26     2641.13    119.91 o 
  10   4 -10      912.68      938.16     92.28 o 
  11   4 -10     5024.41     4940.95    147.68 o 
  12   4 -10     1089.99     1014.84     98.25 o 
  13   4 -10      540.75      473.28     88.42 o 
  14   4 -10     2330.33     2503.36    121.18 o 
   1   5 -10     1644.71     1705.61     80.96 o 
   2   5 -10     5375.64     5338.62    109.36 o 
   3   5 -10      223.90      213.68     56.01 o 
   4   5 -10     4802.32     4544.24    101.70 o 
   5   5 -10     1261.37     1430.23     73.36 o 
   6   5 -10      280.91      246.21     61.77 o 
   7   5 -10      155.82      164.98     73.64 o 
   8   5 -10      823.69      945.59     79.16 o 
   9   5 -10      172.72      109.25     78.19 o 
  10   5 -10     2662.71     2642.31    204.51 o 
  11   5 -10       21.41      -10.16     83.54 o 
  12   5 -10     1574.61     1570.41     97.01 o 
  13   5 -10      317.13      249.29     89.67 o 
   0   6 -10     7515.48     7149.24    183.20 o 
   1   6 -10      398.34      373.31     58.45 o 
   2   6 -10     2508.90     2711.32     99.71 o 
   3   6 -10     1654.73     1575.27     78.20 o 
   4   6 -10      710.88      654.92     67.83 o 
   5   6 -10      366.38      388.53     76.13 o 
   6   6 -10     3040.30     2972.89    148.08 o 
   7   6 -10      100.74      116.00     75.10 o 
   8   6 -10     2638.91     2818.27    116.77 o 
   9   6 -10      179.00      199.64     80.89 o 
  10   6 -10      171.24      165.36     73.45 o 
  11   6 -10      455.94      430.42     80.06 o 
  12   6 -10     2791.53     2371.39    264.67 o 
   1   7 -10     1340.61     1376.96     80.46 o 
   2   7 -10     4339.71     3864.47    112.80 o 
   3   7 -10      683.57      663.95     77.55 o 
   4   7 -10      886.27      853.60     86.48 o 
   5   7 -10      253.09      309.19     87.08 o 
   6   7 -10      113.25      233.59     80.43 o 
   7   7 -10     1938.46     1967.19    140.58 o 
   8   7 -10      755.38      747.56     89.01 o 
   9   7 -10      630.58      664.95     83.86 o 
  10   7 -10      939.75      709.47    118.59 o 
   0   8 -10     2853.23     2475.82    232.02 o 
   1   8 -10     1419.89     1394.81     87.14 o 
   2   8 -10       81.53       55.66     73.98 o 
   3   8 -10     2673.87     2407.77    145.20 o 
   4   8 -10      229.86      127.51     77.87 o 
   5   8 -10     2812.55     2431.18    178.78 o 
   6   8 -10       20.17       20.54     78.29 o 
   7   8 -10       34.56       49.74     82.76 o 
   8   8 -10      371.93      442.65     88.85 o 
   1   9 -10     1432.47     1252.45     82.73 o 
   2   9 -10      181.83      155.23     67.78 o 
   3   9 -10       46.05       51.36     67.95 o 
   2   0  -9    11618.45    11218.10    181.70 o 
   4   0  -9     4364.18     4488.61    110.34 o 
   6   0  -9     2073.71     2134.97     86.32 o 
   8   0  -9     1169.70     1282.10     75.64 o 
  10   0  -9     4717.52     5038.59    187.97 o 
  12   0  -9     5136.20     5166.91    185.57 o 
  14   0  -9      178.86      188.44    136.84 o 
  16   0  -9     2975.39     3736.63    197.66 o 
  18   0  -9     1945.34     1762.31    171.23 o 
   0   1  -9     2529.39     2633.52     86.13 o 
   1   1  -9     1922.18     1985.23     55.85 o 
   2   1  -9      414.20      490.26     43.12 o 
   3   1  -9     2706.29     2896.52     65.69 o 
   4   1  -9      697.60      766.56     45.04 o 
   5   1  -9     2412.47     2458.49     63.03 o 
   6   1  -9     2340.44     2661.28     65.38 o 
   7   1  -9       77.89       76.48     43.34 o 
   8   1  -9     5630.60     5902.01     92.89 o 
   9   1  -9      401.61      344.82     52.38 o 
  10   1  -9      672.39      718.18     59.72 o 
  11   1  -9     1246.73     1140.66     68.76 o 
  12   1  -9     1551.74     1713.79     99.56 o 
  13   1  -9      641.53      672.33     90.01 o 
  14   1  -9     2323.87     2652.87    194.15 o 
  15   1  -9       76.44       78.09     94.42 o 
  16   1  -9      462.09      451.31     94.37 o 
  17   1  -9     1057.16     1237.05    112.71 o 
  18   1  -9      612.05      673.20    100.37 o 
   1   2  -9     2432.86     2858.52     65.91 o 
   2   2  -9     1289.80     1404.69     53.58 o 
   3   2  -9       26.69       25.34     42.95 o 
   4   2  -9      973.90     1136.56     51.51 o 
   5   2  -9     1689.09     2051.18     62.26 o 
   6   2  -9      353.44      505.54     45.91 o 
   7   2  -9     2658.96     2525.18     65.80 o 
   8   2  -9       33.91       88.27     48.49 o 
   9   2  -9      730.61      717.98     53.72 o 
  10   2  -9     2995.94     3189.04    114.01 o 
  11   2  -9      773.13      908.80     72.99 o 
  12   2  -9      635.65      759.64     82.27 o 
  13   2  -9     1278.90     1347.75     99.74 o 
  14   2  -9      146.53      163.27     87.08 o 
  15   2  -9     1906.89     2065.68    151.67 o 
  16   2  -9     1054.50     1218.11    136.06 o 
  17   2  -9       63.72      101.18     97.86 o 
  18   2  -9      123.88       57.47     90.27 o 
   0   3  -9      175.96      153.55     59.79 o 
   1   3  -9      647.40      803.53     47.18 o 
   2   3  -9      948.61     1055.63     52.40 o 
   3   3  -9     6446.92     6698.43    102.17 o 
   4   3  -9      709.10      889.71     51.57 o 
   5   3  -9     2545.87     2606.42     85.35 o 
   6   3  -9      133.84      158.83     47.30 o 
   7   3  -9      683.76      681.37     51.25 o 
   8   3  -9      894.72     1024.74     58.72 o 
   9   3  -9     3046.34     3117.31     97.06 o 
  10   3  -9      262.88      281.46     67.48 o 
  11   3  -9     6339.83     6527.98    236.75 o 
  12   3  -9      422.71      501.83     89.73 o 
  13   3  -9      466.51      646.46     93.55 o 
  14   3  -9      100.14       84.75     94.56 o 
  15   3  -9      545.18      568.71     96.31 o 
  16   3  -9       63.66       58.56     87.94 o 
  17   3  -9     2710.20     2804.16    251.32 o 
  18   3  -9       26.77       20.05     84.91 o 
   1   4  -9     2712.24     2627.16     73.20 o 
   2   4  -9     1338.93     1325.51     56.58 o 
   3   4  -9      197.84      172.94     46.53 o 
   4   4  -9     3835.28     3757.70     80.50 o 
   5   4  -9      809.26      790.68     55.46 o 
   6   4  -9      596.76      659.65     53.80 o 
   7   4  -9     3422.15     3344.18     88.71 o 
   8   4  -9      427.22      388.79     63.59 o 
   9   4  -9     1843.90     1958.96     89.68 o 
  10   4  -9     1854.86     2198.36     98.49 o 
  11   4  -9       12.79       23.26     84.24 o 
  12   4  -9      349.18      404.90     89.65 o 
  13   4  -9     1648.90     1651.95    114.98 o 
  14   4  -9      722.24      906.67     99.81 o 
  15   4  -9     1764.97     1874.85    121.14 o 
  16   4  -9      391.43      464.22     93.49 o 
  17   4  -9       90.74       59.80     83.26 o 
   0   5  -9     5287.84     5063.92    130.83 o 
   1   5  -9      732.16      708.64     51.73 o 
   2   5  -9     4126.55     4106.61    144.09 o 
   3   5  -9     1703.33     1849.11     65.04 o 
   4   5  -9       55.39       74.32     52.60 o 
   5   5  -9       19.00       15.25     55.69 o 
   6   5  -9     5239.92     4912.43    183.48 o 
   7   5  -9       90.15       83.74     62.36 o 
   8   5  -9     3182.12     3139.51    144.44 o 
   9   5  -9      407.33      434.46     79.53 o 
  10   5  -9       43.07        1.81     79.42 o 
  11   5  -9      657.18      711.11     94.30 o 
  12   5  -9     2305.07     2524.88    130.07 o 
  13   5  -9      254.51      345.17     94.26 o 
  14   5  -9     3397.24     3570.56    148.77 o 
  15   5  -9      175.07      119.69     93.16 o 
  16   5  -9      951.01      915.51     92.83 o 
   1   6  -9     1068.61     1160.45     62.83 o 
   2   6  -9     3526.50     3550.55    126.17 o 
   3   6  -9      470.15      433.06     58.31 o 
   4   6  -9     1876.81     2145.12    110.22 o 
   5   6  -9      281.07      337.48     65.41 o 
   6   6  -9      404.64      344.91     74.98 o 
   7   6  -9       92.17       81.38     71.35 o 
   8   6  -9      617.47      695.07     85.83 o 
   9   6  -9      765.38      851.03     89.19 o 
  10   6  -9     3256.35     3146.07    138.80 o 
  11   6  -9      797.63      700.02     93.02 o 
  12   6  -9     2115.10     2155.25    140.19 o 
  13   6  -9      190.81      141.96     98.32 o 
  14   6  -9      445.46      388.66     95.42 o 
  15   6  -9      374.79      316.71     86.07 o 
   0   7  -9     2276.36     2569.80    248.79 o 
   1   7  -9     1744.64     1666.82     96.54 o 
   2   7  -9     4074.36     3764.25    154.11 o 
   3   7  -9     2897.02     2783.60    179.01 o 
   4   7  -9      298.25      312.62     77.04 o 
   5   7  -9     2017.42     2149.16    117.15 o 
   6   7  -9     2201.67     2280.39    128.87 o 
   7   7  -9      194.48      235.95     80.08 o 
   8   7  -9      482.00      364.23     86.95 o 
   9   7  -9     1445.49     1527.23     96.36 o 
  10   7  -9      809.57      736.50     83.74 o 
  11   7  -9     3239.91     2901.24    235.50 o 
  12   7  -9     1997.03     1834.75    106.56 o 
  13   7  -9      222.25      268.91     90.41 o 
  14   7  -9      810.55      801.99     88.12 o 
   1   8  -9     2753.89     2517.96    112.98 o 
   2   8  -9      368.01      377.07     76.10 o 
   3   8  -9      740.45      850.56     86.91 o 
   4   8  -9      671.67      704.28     85.27 o 
   5   8  -9     1823.29     1825.84    103.61 o 
   6   8  -9      246.53      307.46     90.69 o 
   7   8  -9     2299.40     2255.34    131.15 o 
   8   8  -9      441.46      549.96     99.75 o 
   9   8  -9      994.36     1049.94    101.79 o 
  10   8  -9      176.93      202.40     76.88 o 
  11   8  -9      933.58      778.79     75.38 o 
  12   8  -9       30.16       20.32     71.85 o 
   0   9  -9      944.99      907.28    118.22 o 
   1   9  -9      654.60      530.50     85.92 o 
   2   9  -9      242.65      251.83     82.08 o 
   3   9  -9     4290.61     3788.50    128.57 o 
   4   9  -9      131.99       45.48     75.29 o 
   5   9  -9     1082.80     1189.18     89.59 o 
   6   9  -9      961.37      868.47     89.62 o 
   7   9  -9      139.38      200.91     99.06 o 
   8   9  -9     1313.11     1410.67    113.59 o 
   9   9  -9     1571.18     1568.38    113.29 o 
  10   9  -9      116.54      169.66     79.88 o 
   1  10  -9      765.88      704.55     85.96 o 
   2  10  -9     1796.82     1987.21    162.10 o 
   3  10  -9       92.08       79.87     76.07 o 
   4  10  -9      586.73      610.73     86.67 o 
   5  10  -9      993.68      840.15     85.47 o 
   6  10  -9      162.02       99.55     76.22 o 
   7  10  -9      718.77      663.92     87.04 o 
   0   0  -8     9244.31     9102.38    195.10 o 
   2   0  -8     8245.93     8213.05    132.98 o 
   4   0  -8     3414.65     3507.09     91.02 o 
   6   0  -8    13469.52    13772.64    259.36 o 
   8   0  -8     3222.31     2881.50     92.17 o 
  10   0  -8     1855.74     1727.75     98.89 o 
  12   0  -8     4113.93     3936.79    158.98 o 
  14   0  -8     1816.65     1805.45    158.06 o 
  16   0  -8      279.99      212.58    119.40 o 
  18   0  -8     1341.86     1368.97    127.48 o 
  20   0  -8     5805.64     5362.24    212.84 o 
   1   1  -8     3016.69     3138.94     58.69 o 
   2   1  -8     5224.82     5326.37     77.40 o 
   3   1  -8      650.72      702.86     39.45 o 
   4   1  -8    13577.83    13526.45    143.85 o 
   5   1  -8     1713.52     1820.31     57.99 o 
   6   1  -8       95.64       65.35     37.96 o 
   7   1  -8     3399.79     3470.92     69.15 o 
   8   1  -8     1162.09     1307.23     50.52 o 
   9   1  -8     1016.85     1094.13     52.90 o 
  10   1  -8     6595.15     6582.54    113.33 o 
  11   1  -8      190.24      242.35     56.46 o 
  12   1  -8     3751.52     3572.16    118.34 o 
  13   1  -8     2790.54     3085.74    119.74 o 
  14   1  -8      769.30      860.46     78.12 o 
  15   1  -8      578.55      631.99     82.83 o 
  16   1  -8     2689.37     2614.92    163.10 o 
  17   1  -8       55.46       45.06     81.24 o 
  18   1  -8     2913.39     2962.62    130.66 o 
  19   1  -8     1198.57     1170.43     91.32 o 
  20   1  -8      711.09      643.07     79.40 o 
   0   2  -8      535.51      583.93     54.61 o 
   1   2  -8     2441.91     2460.81     76.12 o 
   2   2  -8      909.35      896.90     41.01 o 
   3   2  -8     9463.80     9883.33    110.45 o 
   4   2  -8      326.93      355.24     37.55 o 
   5   2  -8     6031.59     6085.64     87.01 o 
   6   2  -8     2078.63     2024.49     81.09 o 
   7   2  -8       47.31       57.40     39.98 o 
   8   2  -8     2391.72     2328.15     65.22 o 
   9   2  -8     1416.28     1627.85     59.47 o 
  10   2  -8      348.95      330.56     53.52 o 
  11   2  -8     4199.20     4237.49     98.02 o 
  12   2  -8     2776.37     2876.27     96.84 o 
  13   2  -8       91.32       65.76     73.35 o 
  14   2  -8      367.91      312.96     73.37 o 
  15   2  -8      892.84     1032.72     89.67 o 
  16   2  -8      446.84      524.69     92.24 o 
  17   2  -8     2484.02     2465.72    130.68 o 
  18   2  -8      213.79      207.34     92.17 o 
  19   2  -8      435.58      384.03     90.30 o 
  20   2  -8      430.79      357.96     81.92 o 
   1   3  -8     5694.52     5946.26     88.58 o 
   2   3  -8     1714.89     1643.91     50.32 o 
   3   3  -8     1240.20     1364.70     50.75 o 
   4   3  -8       85.23       80.22     39.38 o 
   5   3  -8     2218.93     2377.15     82.71 o 
   6   3  -8     1321.64     1353.37     59.28 o 
   7   3  -8     8940.58     9309.86    120.24 o 
   8   3  -8      713.13      749.55     50.56 o 
   9   3  -8     3236.81     3279.18     88.56 o 
  10   3  -8     1090.70     1080.45     65.61 o 
  11   3  -8     2516.81     2608.61     93.61 o 
  12   3  -8      472.62      494.09     82.46 o 
  13   3  -8     6788.12     6834.75    326.19 o 
  14   3  -8     1013.16     1068.79     96.53 o 
  15   3  -8     1258.52     1534.94    126.50 o 
  16   3  -8       17.68       36.18     87.03 o 
  17   3  -8      394.46      502.20     99.31 o 
  18   3  -8        5.76        5.50     90.30 o 
  19   3  -8     2224.30     2156.87    116.67 o 
  20   3  -8      572.79      483.02     80.26 o 
   0   4  -8     8686.62     8866.10    161.52 o 
   1   4  -8      395.06      459.61     42.66 o 
   2   4  -8     1108.10     1225.41     50.64 o 
   3   4  -8     4529.45     4863.11     84.00 o 
   4   4  -8      748.72      787.13     47.30 o 
   5   4  -8      888.51      994.98     52.85 o 
   6   4  -8     1128.84     1322.04     55.93 o 
   7   4  -8     2268.36     2600.47     80.18 o 
   8   4  -8     1563.20     1845.20     74.93 o 
   9   4  -8     7612.81     8137.62    141.58 o 
  10   4  -8     1139.31     1276.28     81.38 o 
  11   4  -8     2622.14     2700.82    183.07 o 
  12   4  -8       76.38       66.34     83.87 o 
  13   4  -8     1021.96      918.00    101.11 o 
  14   4  -8     1237.54     1336.37    103.01 o 
  15   4  -8     1576.05     1720.47    114.06 o 
  16   4  -8      597.92      646.91     90.98 o 
  17   4  -8     2177.53     2049.87    104.54 o 
  18   4  -8      257.62      261.21     87.55 o 
  19   4  -8      413.49      314.45     81.18 o 
   1   5  -8     2205.93     2202.14     74.18 o 
   2   5  -8     4503.30     4745.84     88.21 o 
   3   5  -8      390.74      492.75     48.70 o 
   4   5  -8     2314.02     2363.19     71.06 o 
   5   5  -8     1179.89     1322.12     63.10 o 
   6   5  -8     1842.25     1910.39     68.69 o 
   7   5  -8     1591.50     1636.97     72.30 o 
   8   5  -8     4313.04     4379.78    102.69 o 
   9   5  -8      548.98      475.39     72.28 o 
  10   5  -8     2779.06     2982.54    126.43 o 
  11   5  -8      223.46      235.57     80.10 o 
  12   5  -8     1306.43     1289.49     94.83 o 
  13   5  -8     1110.03     1185.60    106.71 o 
  14   5  -8      180.20      171.70     94.34 o 
  15   5  -8      675.60      698.49    104.63 o 
  16   5  -8     4108.78     4115.90    154.63 o 
  17   5  -8       52.59       25.48     90.71 o 
  18   5  -8     1265.72     1111.30    114.61 o 
   0   6  -8    17353.14    17519.40    323.56 o 
   1   6  -8       29.02       33.82     49.62 o 
   2   6  -8      363.48      427.47     53.18 o 
   3   6  -8      476.60      613.32     57.14 o 
   4   6  -8      658.50      732.66     59.25 o 
   5   6  -8       44.38       32.10     58.16 o 
   6   6  -8     6228.29     6048.25    152.31 o 
   7   6  -8      198.65      157.28     67.44 o 
   8   6  -8     4062.30     3901.15    128.38 o 
   9   6  -8      626.98      636.07     77.43 o 
  10   6  -8      877.43      913.43     82.68 o 
  11   6  -8      472.50      513.15     82.25 o 
  12   6  -8     2827.88     2750.84    124.54 o 
  13   6  -8      662.99      677.28    108.09 o 
  14   6  -8     3442.10     3553.17    152.82 o 
  15   6  -8       23.28       20.99     98.24 o 
  16   6  -8      778.62      722.79     97.51 o 
  17   6  -8      370.09      337.69     86.04 o 
  18   6  -8      497.82      487.72     86.55 o 
   1   7  -8     2838.68     2854.09    113.94 o 
   2   7  -8     2357.90     2624.25     94.51 o 
   3   7  -8       36.82       25.78     58.97 o 
   4   7  -8     2757.23     2914.34    111.46 o 
   5   7  -8       77.28       81.20     66.46 o 
   6   7  -8     1706.89     1974.43     94.26 o 
   7   7  -8     1351.58     1361.66     85.26 o 
   8   7  -8     2152.32     2272.06    117.58 o 
   9   7  -8       91.46       61.33     78.49 o 
  10   7  -8     3120.77     3154.76    173.88 o 
  11   7  -8      747.58      688.20     86.22 o 
  12   7  -8      335.33      405.44     96.37 o 
  13   7  -8      565.03      601.02     96.41 o 
  14   7  -8     1041.55      905.68    104.28 o 
  15   7  -8      700.52      916.74     99.04 o 
  16   7  -8     3961.20     4373.57    208.48 o 
   0   8  -8     4197.02     4091.98    315.66 o 
   1   8  -8     2771.74     2630.58    155.95 o 
   2   8  -8     1054.70     1069.08     80.60 o 
   3   8  -8     6255.72     6057.18    254.89 o 
   4   8  -8      378.39      394.04     80.66 o 
   5   8  -8     3605.61     3529.10    191.56 o 
   6   8  -8     1071.37     1252.11     96.34 o 
   7   8  -8      162.56      167.34     84.91 o 
   8   8  -8      879.63      963.93     94.99 o 
   9   8  -8     3815.26     3617.05    146.76 o 
  10   8  -8      682.06      799.89     90.56 o 
  11   8  -8     2858.20     2775.12    213.04 o 
  12   8  -8      619.83      619.63    101.95 o 
  13   8  -8      364.43      359.31     94.60 o 
  14   8  -8     1223.62     1255.38    115.04 o 
  15   8  -8     1338.34     1271.82    155.86 o 
   1   9  -8     5621.55     5324.02    154.86 o 
   2   9  -8       81.14       62.13     86.39 o 
   3   9  -8       20.34      -11.81     81.70 o 
   4   9  -8     1181.32     1147.68     91.27 o 
   5   9  -8     2495.96     2575.62    118.09 o 
   6   9  -8      244.39      232.21     85.33 o 
   7   9  -8     3283.45     3439.50    147.81 o 
   8   9  -8      258.60      283.28    107.82 o 
   9   9  -8      345.32      384.43     96.23 o 
  10   9  -8      389.95      306.60     91.39 o 
  11   9  -8      429.55      531.84     89.43 o 
  12   9  -8      921.17      735.13    132.31 o 
  13   9  -8     2473.51     2133.49    201.45 o 
   0  10  -8       32.66      -33.80    124.68 o 
   1  10  -8      879.33     1013.35     98.24 o 
   2  10  -8      706.48      644.36     92.48 o 
   3  10  -8     2166.49     2363.13    155.45 o 
   4  10  -8      220.70      206.35     80.93 o 
   5  10  -8      533.74      562.53     89.51 o 
   6  10  -8     1277.36     1398.50    106.18 o 
   7  10  -8      408.64      384.42     88.79 o 
   8  10  -8     1590.01     1646.89    117.03 o 
   9  10  -8      835.76      993.42     98.95 o 
  10  10  -8      513.05      510.62     82.01 o 
  11  10  -8      352.12      182.42     69.45 o 
   1  11  -8      229.74      269.08     73.85 o 
   2  11  -8      750.28      559.14     74.73 o 
   3  11  -8       41.08       54.40     70.43 o 
   4  11  -8     3421.90     3125.53    129.29 o 
   5  11  -8       53.55       22.99     79.29 o 
   6  11  -8       25.88       67.73     71.03 o 
   7  11  -8      425.11      402.53     75.30 o 
   8  11  -8      298.76      215.84     70.06 o 
   2   0  -7     6876.55     7844.18    114.14 o 
   4   0  -7     5586.69     6309.28    109.30 o 
   6   0  -7    10239.57    10143.33    152.54 o 
   8   0  -7     5383.65     5368.69    108.39 o 
  10   0  -7     6873.55     6942.18    155.29 o 
  12   0  -7     7969.99     8145.88    182.45 o 
  14   0  -7     5721.67     5574.49    199.32 o 
  16   0  -7    12458.88    13286.35    516.18 o 
  18   0  -7     6212.48     6609.83    220.04 o 
  20   0  -7      525.24      531.07    113.70 o 
  22   0  -7     2707.30     2546.88    190.81 o 
   0   1  -7     1734.24     2043.85     67.72 o 
   1   1  -7     3090.30     3141.47     53.55 o 
   2   1  -7     1829.58     1767.29     45.58 o 
   3   1  -7     3763.67     3888.32     66.51 o 
   4   1  -7     1084.31     1013.75     37.01 o 
   5   1  -7     2873.29     3108.28     56.25 o 
   6   1  -7     2181.85     2353.51     55.04 o 
   7   1  -7      106.46      113.51     33.99 o 
   8   1  -7    10087.38    10456.21    118.49 o 
   9   1  -7      765.49      758.25     45.49 o 
  10   1  -7      731.76      755.94     47.95 o 
  11   1  -7     2065.48     2017.53     70.39 o 
  12   1  -7      748.35      838.23     64.72 o 
  13   1  -7     1915.57     1968.08     86.50 o 
  14   1  -7     2590.56     3128.75    160.30 o 
  15   1  -7      722.36      740.89     80.01 o 
  16   1  -7      688.45      702.34     81.53 o 
  17   1  -7     3539.89     3620.29    121.22 o 
  18   1  -7     1695.89     1946.90    105.10 o 
  19   1  -7      295.13      469.32     83.89 o 
  20   1  -7     2277.34     2084.71    114.71 o 
  21   1  -7      577.83      446.45     80.91 o 
  22   1  -7     2710.33     2439.04    117.86 o 
   1   2  -7     7661.83     7629.07     89.53 o 
   2   2  -7      159.15      210.92     29.56 o 
   3   2  -7     1430.09     1427.15     41.22 o 
   4   2  -7      409.85      450.64     33.25 o 
   5   2  -7     3350.02     3252.16     66.91 o 
   6   2  -7     4129.65     3944.02     62.20 o 
   7   2  -7     2040.51     2233.64     52.30 o 
   8   2  -7      505.74      539.54     39.69 o 
   9   2  -7     2430.60     2325.75     74.39 o 
  10   2  -7     3105.98     3323.34     78.89 o 
  11   2  -7      418.07      463.93     55.33 o 
  12   2  -7     1223.56     1319.28     72.04 o 
  13   2  -7     2083.14     2165.58     96.69 o 
  14   2  -7      389.12      396.12     70.81 o 
  15   2  -7     3253.09     3048.18    115.72 o 
  16   2  -7     2986.18     3071.58    253.00 o 
  17   2  -7      858.34      966.47     92.97 o 
  18   2  -7      859.84      909.55     90.76 o 
  19   2  -7     5005.81     4397.72    148.70 o 
  20   2  -7      126.69      146.16     80.51 o 
  21   2  -7     3602.67     3683.77    129.09 o 
  22   2  -7      455.57      361.29     82.58 o 
   0   3  -7     1803.80     1833.65     67.37 o 
   1   3  -7     1331.26     1340.55     42.48 o 
   2   3  -7     3982.93     3712.06     63.76 o 
   3   3  -7     7176.64     7125.94     84.85 o 
   4   3  -7      870.70      972.53     39.07 o 
   5   3  -7     4808.42     4544.27     71.44 o 
   6   3  -7      192.90      239.55     36.45 o 
   7   3  -7      732.85      718.56     41.64 o 
   8   3  -7     1605.50     1725.85     65.61 o 
   9   3  -7     7603.82     7731.78    113.46 o 
  10   3  -7      837.96      795.19     56.78 o 
  11   3  -7     9207.48     9302.80    149.15 o 
  12   3  -7     3766.16     3875.53    112.06 o 
  13   3  -7     3917.14     3776.99    114.29 o 
  14   3  -7     1627.08     1827.96     92.05 o 
  15   3  -7     3300.66     3054.66    128.35 o 
  16   3  -7     1151.61     1256.39     88.36 o 
  17   3  -7     6425.98     6244.16    158.71 o 
  18   3  -7       80.12      115.39     83.96 o 
  19   3  -7     2230.38     2521.99    119.10 o 
  20   3  -7      883.85      847.94     97.03 o 
  21   3  -7      320.07      256.79     83.91 o 
   1   4  -7     2432.39     2436.97     55.38 o 
   2   4  -7     2968.13     2906.99     61.51 o 
   3   4  -7      582.49      569.70     37.58 o 
   4   4  -7    10173.25    10063.76    113.25 o 
   5   4  -7     1343.21     1439.35     54.93 o 
   6   4  -7     1919.05     1971.06     58.49 o 
   7   4  -7    10844.85    10587.07    134.86 o 
   8   4  -7     1090.62     1087.12     60.02 o 
   9   4  -7      870.82      897.53     63.39 o 
  10   4  -7     2919.98     3108.11    100.05 o 
  11   4  -7      696.37      697.69     73.20 o 
  12   4  -7     1409.08     1478.43     88.53 o 
  13   4  -7     3621.79     3805.08    115.73 o 
  14   4  -7      475.13      523.16     78.15 o 
  15   4  -7     5551.64     5181.80    260.54 o 
  16   4  -7     1138.23     1267.78     93.61 o 
  17   4  -7      147.71      123.26     82.74 o 
  18   4  -7     1541.66     1562.97    103.87 o 
  19   4  -7      919.01      902.67     98.00 o 
  20   4  -7      595.04      453.86     88.48 o 
  21   4  -7     1402.61     1225.05    102.02 o 
   0   5  -7      776.35      868.54     61.32 o 
   1   5  -7     1540.31     1462.94     48.80 o 
   2   5  -7     4218.18     4238.67     93.17 o 
   3   5  -7      550.54      545.80     43.97 o 
   4   5  -7     1921.03     1932.95     74.39 o 
   5   5  -7      104.92      109.67     44.01 o 
   6   5  -7     9421.97     9426.10    136.46 o 
   7   5  -7     1638.83     1634.44     89.80 o 
   8   5  -7     4666.56     4464.99    110.78 o 
   9   5  -7      202.71      196.25     68.07 o 
  10   5  -7      672.28      746.39     75.54 o 
  11   5  -7     2196.17     2125.05    104.46 o 
  12   5  -7     5837.24     5464.65    158.27 o 
  13   5  -7      948.20      899.56     89.29 o 
  14   5  -7     7807.68     6990.62    340.52 o 
  15   5  -7      216.76      168.57     86.41 o 
  16   5  -7     2076.57     1909.66    109.30 o 
  17   5  -7     1154.39     1201.46     91.86 o 
  18   5  -7      333.30      309.54     85.56 o 
  19   5  -7      160.12      221.28     89.20 o 
  20   5  -7     4223.83     4009.66    141.74 o 
   1   6  -7     1537.79     1540.77     60.76 o 
   2   6  -7     3659.29     3748.70     85.79 o 
   3   6  -7      111.56      130.58     48.65 o 
   4   6  -7     9402.66     9400.52    131.25 o 
   5   6  -7     4269.59     4030.83    118.14 o 
   6   6  -7      356.82      393.42     54.76 o 
   7   6  -7      330.77      416.41     63.12 o 
   8   6  -7      105.72      115.28     69.85 o 
   9   6  -7       67.23       83.31     72.30 o 
  10   6  -7     3901.25     3774.52    142.23 o 
  11   6  -7      299.01      335.50     77.23 o 
  12   6  -7     2575.21     2483.20    144.28 o 
  13   6  -7      522.37      452.45     91.10 o 
  14   6  -7      411.13      421.27     90.18 o 
  15   6  -7       83.20       52.66     89.08 o 
  16   6  -7     1905.20     1895.57    107.79 o 
  17   6  -7      195.76      201.52     90.86 o 
  18   6  -7     6252.21     6492.05    167.82 o 
  19   6  -7      304.48      273.54     87.82 o 
   0   7  -7     3877.02     3735.81    138.70 o 
   1   7  -7     2106.41     2176.79     80.82 o 
   2   7  -7     2462.82     2269.58     87.86 o 
   3   7  -7     3401.56     3464.51    128.84 o 
   4   7  -7      742.35      713.56     66.25 o 
   5   7  -7     3472.34     3257.37     93.39 o 
   6   7  -7     2092.69     2189.38     80.80 o 
   7   7  -7      776.63      812.23     68.80 o 
   8   7  -7      358.73      313.91     69.94 o 
   9   7  -7     2627.95     2502.73     97.24 o 
  10   7  -7     1447.32     1249.45     83.20 o 
  11   7  -7     4495.47     4145.34    180.32 o 
  12   7  -7      984.53      956.86     90.77 o 
  13   7  -7      322.27      278.35     87.18 o 
  14   7  -7     2854.24     2506.45    143.97 o 
  15   7  -7      741.40      687.09     91.57 o 
  16   7  -7     1955.43     1872.03    146.89 o 
  17   7  -7     1517.66     1501.97    112.32 o 
  18   7  -7     1011.57      856.53     95.21 o 
   1   8  -7     5510.27     5304.02    116.23 o 
   2   8  -7      856.02      894.82     69.53 o 
   3   8  -7     2631.60     2542.23     94.36 o 
   4   8  -7      489.82      539.08     68.42 o 
   5   8  -7     1688.90     1669.99     80.90 o 
   6   8  -7     2426.62     2332.44     87.60 o 
   7   8  -7     6504.25     5912.47    153.00 o 
   8   8  -7      575.44      532.57     67.91 o 
   9   8  -7     1131.49     1228.76     81.57 o 
  10   8  -7       62.84       57.49     77.23 o 
  11   8  -7     1805.84     1736.84     95.72 o 
  12   8  -7      775.69      932.30     83.91 o 
  13   8  -7     4729.55     4775.14    153.52 o 
  14   8  -7       14.39      -28.58     89.85 o 
  15   8  -7     1971.85     1929.77    121.98 o 
  16   8  -7      296.58      211.90     89.48 o 
  17   8  -7      151.34      113.05     77.18 o 
   0   9  -7     2265.89     2491.32    226.31 o 
   1   9  -7       27.66       49.78     75.31 o 
   2   9  -7       21.81       34.93     71.48 o 
   3   9  -7     7105.75     6713.18    292.90 o 
   4   9  -7      258.31      269.22     71.77 o 
   5   9  -7     3267.96     3042.68    160.76 o 
   6   9  -7     1902.58     2139.22    141.96 o 
   7   9  -7      234.74      220.26     79.86 o 
   8   9  -7     1633.10     1635.96    109.51 o 
   9   9  -7     2306.07     2051.26    116.90 o 
  10   9  -7      610.92      649.54     86.35 o 
  11   9  -7     4452.01     4124.55    131.51 o 
  12   9  -7      907.79      864.44     78.27 o 
  13   9  -7       73.87      121.54     74.65 o 
  14   9  -7      368.57      383.49     83.23 o 
  15   9  -7     1286.16     1028.09    171.09 o 
  16   9  -7      386.13      303.08     79.48 o 
   1  10  -7      743.23      819.17     86.90 o 
   2  10  -7     5146.47     5071.21    139.21 o 
   3  10  -7       86.50      158.88     79.32 o 
   4  10  -7     3184.31     3417.43    170.32 o 
   5  10  -7      835.72      856.54     85.59 o 
   6  10  -7      385.14      365.66     85.04 o 
   7  10  -7      730.34      676.77     85.84 o 
   8  10  -7     2114.93     2576.92    133.58 o 
   9  10  -7      581.03      637.75     76.74 o 
  10  10  -7     2106.72     2280.55    140.52 o 
  11  10  -7       26.65       -7.96     71.55 o 
  12  10  -7      515.33      540.80     70.68 o 
  13  10  -7     1403.31     1294.58    128.20 o 
  14  10  -7       21.22       25.50     85.22 o 
   0  11  -7    11939.31    12048.86    308.38 o 
   1  11  -7      374.65      490.23     77.96 o 
   2  11  -7      777.44      836.21     81.06 o 
   3  11  -7      138.42       93.56     74.08 o 
   4  11  -7     2059.87     2162.81    104.51 o 
   5  11  -7      818.98      751.81     80.08 o 
   6  11  -7     3709.90     3859.18    155.67 o 
   7  11  -7        0.91       -0.48     73.62 o 
   8  11  -7     3895.33     3949.71    119.33 o 
   9  11  -7      112.66       78.72     65.16 o 
  10  11  -7      205.98      196.71     67.55 o 
  11  11  -7      166.53      115.30     67.49 o 
   1  12  -7     1603.29     1566.45     88.39 o 
   2  12  -7     2354.38     2431.89    125.16 o 
   3  12  -7       28.44       54.85     72.09 o 
   4  12  -7     2583.06     2517.76    100.33 o 
   5  12  -7      355.81      441.68     75.42 o 
   6  12  -7      612.54      655.61     85.36 o 
   7  12  -7     2282.96     2057.96    106.06 o 
   8  12  -7     1827.55     1383.02     90.05 o 
   0   0  -6     7837.31     7289.77    266.94 o 
   2   0  -6    10816.26    11050.36    406.73 o 
   4   0  -6     1603.66     1548.79     78.56 o 
   6   0  -6    17093.45    17220.11    422.45 o 
   8   0  -6     1238.71     1334.92     71.81 o 
  10   0  -6     2703.42     2443.95    106.22 o 
  12   0  -6     6476.22     5963.89    167.68 o 
  14   0  -6     4669.31     4427.79    155.22 o 
  16   0  -6     1822.46     1875.48    157.54 o 
  18   0  -6     5725.43     5593.35    185.03 o 
  20   0  -6     6843.04     6518.95    200.11 o 
  22   0  -6      644.59      439.34    156.08 o 
   1   1  -6     1997.48     2117.77     74.44 o 
   2   1  -6     7042.97     7292.56    148.31 o 
   3   1  -6      562.82      626.89     62.57 o 
   4   1  -6     6764.91     6260.44    125.72 o 
   5   1  -6     4698.38     5223.73    129.27 o 
   6   1  -6     1628.81     1755.02     78.93 o 
   7   1  -6     2369.69     2185.72     53.08 o 
   8   1  -6     1188.83     1141.09     41.82 o 
   9   1  -6      371.73      382.94     35.30 o 
  10   1  -6     4663.30     4545.32    115.22 o 
  11   1  -6      765.49      709.31     49.15 o 
  12   1  -6     6055.13     5796.58    110.06 o 
  13   1  -6     1279.46     1315.70     66.58 o 
  14   1  -6      179.96      139.09     63.97 o 
  15   1  -6     1833.38     1855.01     85.30 o 
  16   1  -6     2963.64     3117.76    105.85 o 
  17   1  -6     1138.62     1255.30     81.48 o 
  18   1  -6     5256.61     5213.71    143.80 o 
  19   1  -6     1756.87     1820.45     98.80 o 
  20   1  -6      304.18      306.51     82.41 o 
  21   1  -6     1237.42     1330.96     98.46 o 
  22   1  -6     1986.46     2074.40    120.57 o 
  23   1  -6       27.26       41.34     99.40 o 
   0   2  -6      889.97     1132.76     83.34 o 
   1   2  -6     5327.85     5752.46    146.26 o 
   2   2  -6     2330.25     2016.27     84.14 o 
   3   2  -6     8731.65     8642.75    160.86 o 
   4   2  -6     1455.47     1567.52     81.92 o 
   5   2  -6     3506.97     3453.22    105.88 o 
   6   2  -6     4331.03     4040.90     98.94 o 
   7   2  -6      135.85      166.24     30.31 o 
   8   2  -6     4801.66     4608.03     70.42 o 
   9   2  -6     9116.41     8962.40    130.44 o 
  10   2  -6     2075.76     1882.68     56.64 o 
  11   2  -6     2406.25     2215.79     97.68 o 
  12   2  -6     3551.33     3434.09    114.96 o 
  13   2  -6     1211.07     1147.35     65.73 o 
  14   2  -6     1578.69     1679.02     79.96 o 
  15   2  -6     2775.02     2705.43    113.73 o 
  16   2  -6       70.24       79.51     79.01 o 
  17   2  -6     3218.42     3540.43    130.35 o 
  18   2  -6      237.22      238.41     81.46 o 
  19   2  -6     2354.64     2144.93    103.20 o 
  20   2  -6     1068.09     1153.42     96.33 o 
  21   2  -6       19.35        7.57     84.94 o 
  22   2  -6       71.45      109.50     82.26 o 
  23   2  -6     2840.58     2412.34    256.62 o 
   1   3  -6     8451.61     8273.66    157.53 o 
   2   3  -6      154.56      219.75     69.42 o 
   3   3  -6     1902.62     2321.82     97.07 o 
   4   3  -6     2779.57     2869.77     71.54 o 
   5   3  -6     7852.98     7673.86    114.16 o 
   6   3  -6     4449.59     4369.12     73.37 o 
   7   3  -6    16697.97    16776.94    167.78 o 
   8   3  -6      839.26      800.41     42.90 o 
   9   3  -6     3791.57     3630.04     79.74 o 
  10   3  -6      126.99      184.64     44.22 o 
  11   3  -6     1967.11     2009.35     74.12 o 
  12   3  -6      179.14      203.43     59.44 o 
  13   3  -6     8445.21     8604.09    143.91 o 
  14   3  -6       67.44       57.31     65.03 o 
  15   3  -6     1761.31     1900.53     87.32 o 
  16   3  -6     1124.80     1210.55     80.72 o 
  17   3  -6      373.66      420.21     82.25 o 
  18   3  -6      633.72      544.49     85.40 o 
  19   3  -6     3321.82     3627.10    134.59 o 
  20   3  -6      330.47      484.75     89.58 o 
  21   3  -6     3358.42     3542.68    137.57 o 
  22   3  -6      107.97      111.24     85.76 o 
  23   3  -6      800.65      752.03    112.87 o 
   0   4  -6    10870.42    10543.33    174.85 o 
   1   4  -6      253.22      223.61     36.03 o 
   2   4  -6     2129.57     2182.44     66.94 o 
   3   4  -6     8587.78     8686.96     96.67 o 
   4   4  -6      665.99      720.62     38.60 o 
   5   4  -6     3198.34     3274.83     96.78 o 
   6   4  -6     4184.74     4243.24     80.02 o 
   7   4  -6      782.87      814.45     48.46 o 
   8   4  -6     2354.59     2360.33     96.94 o 
   9   4  -6     4880.09     5006.91    127.35 o 
  10   4  -6     1806.52     1742.17     74.22 o 
  11   4  -6     6273.86     6440.58    110.53 o 
  12   4  -6      507.02      538.10     62.27 o 
  13   4  -6      825.32      827.25     67.32 o 
  14   4  -6     4954.72     4913.64    109.59 o 
  15   4  -6      586.20      790.52     73.60 o 
  16   4  -6      917.60      893.63     74.73 o 
  17   4  -6     2919.28     2941.00    103.25 o 
  18   4  -6      824.59      893.78     82.66 o 
  19   4  -6     2058.63     2169.22    110.24 o 
  20   4  -6     2972.69     3014.60    119.76 o 
  21   4  -6      743.61      592.44     83.36 o 
  22   4  -6      954.85      976.23    109.58 o 
   1   5  -6     2842.36     2706.67     64.80 o 
   2   5  -6     6861.90     6975.16     88.16 o 
   3   5  -6      171.44      181.48     33.89 o 
   4   5  -6     6986.93     7156.06     95.81 o 
   5   5  -6     4076.62     4124.53     74.44 o 
   6   5  -6     5738.44     5373.35    132.45 o 
   7   5  -6     1921.12     1991.71     65.15 o 
   8   5  -6     4096.05     3970.04    161.88 o 
   9   5  -6      951.53      983.64     58.61 o 
  10   5  -6     8743.73     8841.52    223.16 o 
  11   5  -6       94.04      105.93     59.82 o 
  12   5  -6     1851.27     2131.08     80.23 o 
  13   5  -6      751.48      763.98     68.28 o 
  14   5  -6      246.81      219.90     68.43 o 
  15   5  -6      159.41      166.00     68.41 o 
  16   5  -6     5485.81     5209.86    231.11 o 
  17   5  -6       52.83       70.25     72.86 o 
  18   5  -6     1497.69     1522.92     93.07 o 
  19   5  -6      867.14      806.89     82.21 o 
  20   5  -6      670.69      871.88     86.78 o 
  21   5  -6      104.38       84.84     75.27 o 
  22   5  -6      355.34      273.60     74.21 o 
   0   6  -6    10442.13    10848.83    215.36 o 
   1   6  -6      389.85      359.66     39.23 o 
   2   6  -6     1847.20     1961.32     56.75 o 
   3   6  -6     1016.51     1054.67     44.26 o 
   4   6  -6      515.18      479.96     41.85 o 
   5   6  -6     1525.48     1553.66     54.40 o 
   6   6  -6     6563.13     6471.42     99.47 o 
   7   6  -6      456.45      470.08     53.16 o 
   8   6  -6     7628.18     7319.33    143.97 o 
   9   6  -6     1665.71     1632.31     92.80 o 
  10   6  -6      305.22      311.26     57.22 o 
  11   6  -6     1091.15     1272.83     67.10 o 
  12   6  -6     2856.52     3109.68    100.35 o 
  13   6  -6      844.13      895.36     76.60 o 
  14   6  -6     6286.12     6352.40    183.46 o 
  15   6  -6      155.82      149.07     71.27 o 
  16   6  -6     3688.95     3522.63    165.46 o 
  17   6  -6      773.42      840.52     83.74 o 
  18   6  -6     1086.80     1112.47     90.62 o 
  19   6  -6      796.99      711.15     82.39 o 
  20   6  -6     2350.21     2383.56    121.95 o 
  21   6  -6      662.17      681.46     85.68 o 
   1   7  -6     2890.12     2611.11     95.57 o 
   2   7  -6     2104.32     2294.57     79.71 o 
   3   7  -6       99.01      111.48     49.54 o 
   4   7  -6     1738.73     1951.49     73.13 o 
   5   7  -6     1843.47     1885.92     82.12 o 
   6   7  -6     4446.46     4227.88    121.80 o 
   7   7  -6     1366.29     1382.58     78.15 o 
   8   7  -6      711.33      773.24     63.99 o 
   9   7  -6      555.40      509.58     62.78 o 
  10   7  -6     1450.52     1610.93     78.05 o 
  11   7  -6      782.24      826.64     67.53 o 
  12   7  -6      335.70      363.27     69.44 o 
  13   7  -6     2263.58     2324.66     94.85 o 
  14   7  -6      870.71      798.53     80.98 o 
  15   7  -6     1044.04     1088.20     90.87 o 
  16   7  -6     2512.10     2543.29    147.74 o 
  17   7  -6      252.00      228.98     81.37 o 
  18   7  -6     1742.64     2022.74    101.48 o 
  19   7  -6     1212.18     1211.78     85.65 o 
  20   7  -6      382.94      421.80     68.84 o 
   0   8  -6     7146.17     7430.29    209.99 o 
   1   8  -6     1345.56     1465.50    112.71 o 
   2   8  -6      171.34      243.22     64.46 o 
   3   8  -6     4416.86     4271.56    106.92 o 
   4   8  -6     3648.10     3373.72    107.42 o 
   5   8  -6     7558.88     7420.06    169.27 o 
   6   8  -6     1263.13     1383.30     75.01 o 
   7   8  -6      582.56      666.56     71.34 o 
   8   8  -6     1575.63     1667.29     79.65 o 
   9   8  -6     2817.90     2894.55     93.25 o 
  10   8  -6      700.29      713.63     72.57 o 
  11   8  -6     6052.23     5755.54    194.76 o 
  12   8  -6     1183.85     1069.61     74.86 o 
  13   8  -6      282.13      351.08     74.39 o 
  14   8  -6      571.55      649.77     88.29 o 
  15   8  -6     2883.91     2689.83    122.98 o 
  16   8  -6      318.30      394.37     82.09 o 
  17   8  -6     4636.63     4625.17    134.29 o 
  18   8  -6      837.64      871.06     80.28 o 
  19   8  -6      420.92      392.53     69.40 o 
   1   9  -6     8627.53     8336.02    167.82 o 
   2   9  -6      681.87      721.82     75.80 o 
   3   9  -6      262.68      296.73     72.44 o 
   4   9  -6     4208.99     4214.72    116.67 o 
   5   9  -6     2985.88     2915.85     93.03 o 
   6   9  -6       61.06       88.01     65.95 o 
   7   9  -6     3930.09     4107.90    170.92 o 
   8   9  -6       97.57      139.08     72.66 o 
   9   9  -6      319.15      361.09     73.24 o 
  10   9  -6      615.71      581.92     74.60 o 
  11   9  -6       83.17       61.24     71.95 o 
  12   9  -6      193.89      209.67     71.71 o 
  13   9  -6     2940.41     3175.68    123.39 o 
  14   9  -6      782.86      836.65     88.19 o 
  15   9  -6     7004.69     6713.19    162.03 o 
  16   9  -6      840.19      772.38     81.88 o 
  17   9  -6       38.36       33.94     70.55 o 
  18   9  -6      234.91      248.34     64.78 o 
   0  10  -6      770.63      901.46    121.54 o 
   1  10  -6      461.60      486.49     81.51 o 
   2  10  -6     1702.39     1819.59     98.22 o 
   3  10  -6     2732.76     2746.65    133.07 o 
   4  10  -6      291.30      254.01     73.39 o 
   5  10  -6      308.30      347.86     77.28 o 
   6  10  -6     2846.27     2990.39    109.21 o 
   7  10  -6      393.42      374.50     74.08 o 
   8  10  -6     1489.24     1508.68     86.30 o 
   9  10  -6     1738.09     1729.90     96.03 o 
  10  10  -6      286.30      350.55     73.38 o 
  11  10  -6     2082.73     2080.91     91.39 o 
  12  10  -6     1840.98     1850.94     99.54 o 
  13  10  -6      347.13      378.57     98.92 o 
  14  10  -6     2032.56     2007.97    120.12 o 
  15  10  -6      676.53      635.88     87.21 o 
  16  10  -6      223.71      194.33     67.66 o 
   1  11  -6      904.22     1049.65     86.11 o 
   2  11  -6     3612.94     3433.61    126.95 o 
   3  11  -6       68.46       53.57     75.89 o 
   4  11  -6     4464.76     4264.61    121.84 o 
   5  11  -6       14.84       40.88     74.99 o 
   6  11  -6      117.40      183.15     77.89 o 
   7  11  -6      567.12      681.77     76.88 o 
   8  11  -6      559.50      557.00     73.40 o 
   9  11  -6      198.26      205.68     69.10 o 
  10  11  -6     4184.46     4149.62    121.13 o 
  11  11  -6      291.48      310.58     77.60 o 
  12  11  -6     2620.07     2643.84    115.68 o 
  13  11  -6       80.94      127.32     73.04 o 
  14  11  -6      267.08      194.95     81.18 o 
   0  12  -6     5082.70     5379.13    188.23 o 
   1  12  -6       68.74       91.45     78.39 o 
   2  12  -6     3618.83     3769.74    125.34 o 
   3  12  -6     2355.77     2380.04    107.00 o 
   4  12  -6      194.03      247.63     75.42 o 
   5  12  -6      180.06      213.35     87.28 o 
   6  12  -6     6427.57     6174.09    164.85 o 
   7  12  -6      160.90      197.14     76.10 o 
   8  12  -6     2930.06     2585.12    133.39 o 
   9  12  -6      175.02      163.12     67.69 o 
  10  12  -6      269.93      354.23     70.80 o 
  11  12  -6      365.40      330.75     65.02 o 
   1  13  -6     1429.33     1229.97     89.13 o 
   2  13  -6      261.94      251.99     77.25 o 
   3  13  -6      643.22      697.78     81.12 o 
   4  13  -6     1421.86     1433.73     96.63 o 
   5  13  -6      717.07      648.82     79.37 o 
   6  13  -6     1809.89     1735.84     97.14 o 
   7  13  -6     3513.22     3226.60    118.49 o 
   2   0  -5    38949.66    39700.25    710.62 o 
   4   0  -5    13640.47    13658.39    268.32 o 
   6   0  -5      784.06      797.66     54.72 o 
   8   0  -5    19855.04    18907.10    448.12 o 
  10   0  -5    20082.59    21034.08    435.00 o 
  12   0  -5     5138.30     5102.76    188.23 o 
  14   0  -5     2988.26     2881.35    108.97 o 
  16   0  -5    12420.88    12407.19    292.16 o 
  18   0  -5     5067.59     5336.38    179.24 o 
  20   0  -5      745.39      780.97    124.07 o 
  22   0  -5     1480.70     1652.75    194.31 o 
  24   0  -5     4058.57     4427.65    236.29 o 
   0   1  -5    34938.46    35237.23    977.54 o 
   1   1  -5     3837.13     4241.92     74.70 o 
   2   1  -5     6789.82     6637.18     94.43 o 
   3   1  -5     2396.50     2479.04     70.52 o 
   4   1  -5     4866.98     4488.55     85.27 o 
   5   1  -5     2342.85     2182.23     71.21 o 
   6   1  -5     6794.25     6725.66    117.16 o 
   7   1  -5     3489.64     3658.82     89.73 o 
   8   1  -5     2342.66     2403.53     83.74 o 
   9   1  -5     5110.46     4863.90    122.71 o 
  10   1  -5     3612.00     3398.94     71.92 o 
  11   1  -5     3053.36     2953.57     74.05 o 
  12   1  -5     4496.47     4407.50     78.14 o 
  13   1  -5       26.55       33.00     45.93 o 
  14   1  -5     1451.14     1562.78     75.94 o 
  15   1  -5     1494.15     1636.71     68.50 o 
  16   1  -5      163.27      183.94     58.23 o 
  17   1  -5     6432.38     6709.51    127.35 o 
  18   1  -5      542.37      492.04     71.79 o 
  19   1  -5      543.69      665.85     80.98 o 
  20   1  -5     1681.38     1828.43     98.25 o 
  21   1  -5       31.24       19.38     86.45 o 
  22   1  -5     5028.56     5016.69    143.87 o 
  23   1  -5     1066.60      958.75     91.62 o 
  24   1  -5      247.51      176.87     88.23 o 
   1   2  -5     8461.27     8043.86    115.78 o 
   2   2  -5     5585.51     5485.82    105.22 o 
   3   2  -5     2931.58     3252.32     82.49 o 
   4   2  -5     4455.09     4363.88     96.13 o 
   5   2  -5     3732.38     3532.08     85.20 o 
   6   2  -5     7979.24     8037.12    134.85 o 
   7   2  -5     9425.54     8965.89    137.27 o 
   8   2  -5     3321.01     3295.67     88.38 o 
   9   2  -5     4091.63     4143.28     95.06 o 
  10   2  -5     2833.87     2837.75     73.54 o 
  11   2  -5      695.32      598.74     41.65 o 
  12   2  -5      192.42      226.54     42.34 o 
  13   2  -5     7679.11     7641.21    147.05 o 
  14   2  -5     5046.11     4856.99    129.57 o 
  15   2  -5     1375.31     1291.29     73.02 o 
  16   2  -5     1332.21     1440.93     71.69 o 
  17   2  -5     1228.78     1389.76     74.75 o 
  18   2  -5      139.37      153.12     69.35 o 
  19   2  -5     1088.92     1169.94     83.12 o 
  20   2  -5      250.77      396.67     80.99 o 
  21   2  -5     2291.88     2383.52    105.93 o 
  22   2  -5      513.04      700.42     90.46 o 
  23   2  -5      377.28      353.57     82.32 o 
  24   2  -5      881.16      896.91     79.95 o 
   0   3  -5     2419.80     2613.74     78.52 o 
   1   3  -5     1066.04     1161.75     58.22 o 
   2   3  -5     1567.19     1295.54     59.84 o 
   3   3  -5    13330.00    12996.82    179.73 o 
   4   3  -5     5567.10     5696.50    107.99 o 
   5   3  -5     7797.62     7331.52    125.52 o 
   6   3  -5     1527.82     1569.42     65.40 o 
   7   3  -5      204.69      304.32     60.98 o 
   8   3  -5     1722.36     1973.86     83.32 o 
   9   3  -5    16138.28    15529.50    184.21 o 
  10   3  -5      107.93       88.71     37.08 o 
  11   3  -5     4150.04     4010.52     78.46 o 
  12   3  -5     2252.36     2086.48     66.50 o 
  13   3  -5     1281.21     1198.71     67.16 o 
  14   3  -5       41.12       22.47     52.94 o 
  15   3  -5     8357.65     8497.36    134.87 o 
  16   3  -5     2871.45     3008.26     87.84 o 
  17   3  -5     4328.87     4665.13    179.75 o 
  18   3  -5      406.44      447.44     71.74 o 
  19   3  -5     3700.03     3758.79    150.62 o 
  20   3  -5     1249.64     1200.35    108.73 o 
  21   3  -5      410.10      538.87     82.71 o 
  22   3  -5      423.71      553.12     86.98 o 
  23   3  -5     1526.60     1300.30     91.85 o 
  24   3  -5      251.10      250.83     77.23 o 
   1   4  -5    13038.83    12803.98    198.36 o 
   2   4  -5     4113.95     4095.84    100.82 o 
   3   4  -5     2426.52     2772.36     94.36 o 
   4   4  -5     6548.23     6014.41    107.40 o 
   5   4  -5     7136.48     6809.26    119.70 o 
   6   4  -5      312.97      407.30     62.61 o 
   7   4  -5     7780.07     7454.96    109.67 o 
   8   4  -5      695.25      692.43     41.24 o 
   9   4  -5     3829.61     3953.65     71.35 o 
  10   4  -5     3594.32     3520.37     91.16 o 
  11   4  -5     2622.15     2467.00     86.26 o 
  12   4  -5     4233.33     3909.31    125.19 o 
  13   4  -5     3962.04     3923.72    123.28 o 
  14   4  -5     2287.04     2166.81    113.43 o 
  15   4  -5     1274.67     1280.21     68.67 o 
  16   4  -5      629.14      652.81     66.45 o 
  17   4  -5      860.43      890.92     70.38 o 
  18   4  -5     3013.29     2920.19    130.88 o 
  19   4  -5      737.84      804.09     76.11 o 
  20   4  -5      495.39      628.54     78.68 o 
  21   4  -5     1651.99     1742.60     90.65 o 
  22   4  -5      513.43      588.60     84.22 o 
  23   4  -5      309.45      274.14     83.47 o 
  24   4  -5     1119.38      977.64     90.36 o 
   0   5  -5     3816.29     3714.43    163.74 o 
   1   5  -5     2127.81     2074.88     82.80 o 
   2   5  -5     4070.09     4102.09    105.81 o 
   3   5  -5     9366.15     9222.79    144.44 o 
   4   5  -5     2942.43     3062.97     97.12 o 
   5   5  -5      256.11      298.25     48.16 o 
   6   5  -5     5903.03     5495.13     84.03 o 
   7   5  -5     1709.08     1644.34     51.61 o 
   8   5  -5     1113.67     1049.71     48.48 o 
   9   5  -5      669.71      692.58     48.06 o 
  10   5  -5      560.49      520.17     49.48 o 
  11   5  -5      423.58      423.32     51.89 o 
  12   5  -5     8990.01     8524.53    126.05 o 
  13   5  -5      302.98      258.57     56.28 o 
  14   5  -5     4208.98     4117.31    130.48 o 
  15   5  -5        4.71       13.18     60.88 o 
  16   5  -5     1425.63     1274.21     75.17 o 
  17   5  -5      571.30      611.24     72.64 o 
  18   5  -5      747.03      854.28     75.71 o 
  19   5  -5      769.97      797.91     79.41 o 
  20   5  -5     4926.36     4879.46    147.93 o 
  21   5  -5       37.03       22.08     81.00 o 
  22   5  -5     1176.17     1066.95     93.33 o 
  23   5  -5      779.04      849.91     81.62 o 
   1   6  -5      915.47      842.32     38.42 o 
   2   6  -5     6234.82     5996.00     88.61 o 
   3   6  -5     1200.09     1159.79     46.23 o 
   4   6  -5    18836.28    18537.84    202.04 o 
   5   6  -5     1167.59     1124.72     45.39 o 
   6   6  -5     1016.00      963.61     46.75 o 
   7   6  -5      108.35      120.46     44.24 o 
   8   6  -5     2204.84     2051.14     63.72 o 
   9   6  -5     1095.28     1095.53     54.22 o 
  10   6  -5    10475.17     9940.76    162.98 o 
  11   6  -5       41.67       22.46     54.99 o 
  12   6  -5     2982.93     2980.89    143.83 o 
  13   6  -5      953.52      908.58     71.06 o 
  14   6  -5     1912.60     1942.87     87.27 o 
  15   6  -5      939.56     1086.95     82.31 o 
  16   6  -5     2008.08     1980.49    134.18 o 
  17   6  -5      115.85      137.30     73.15 o 
  18   6  -5     3779.59     3942.72    119.42 o 
  19   6  -5      223.38      179.74     76.52 o 
  20   6  -5      191.64      159.05     74.68 o 
  21   6  -5       64.04       58.74     77.44 o 
  22   6  -5      913.11      748.15     76.04 o 
   0   7  -5    13145.11    12471.70    187.99 o 
   1   7  -5      516.99      492.14     42.49 o 
   2   7  -5     3705.04     3413.66     71.60 o 
   3   7  -5     2327.21     2326.64     76.64 o 
   4   7  -5     1158.61     1236.73     52.72 o 
   5   7  -5     2192.82     2261.13     64.27 o 
   6   7  -5     7159.32     6643.04    138.62 o 
   7   7  -5      271.93      327.78     53.39 o 
   8   7  -5     4514.04     4312.08    105.26 o 
   9   7  -5      877.34      855.33     59.61 o 
  10   7  -5     2213.58     2132.39    141.50 o 
  11   7  -5     2261.76     2428.94     88.87 o 
  12   7  -5     5482.51     5600.93    119.46 o 
  13   7  -5      247.49      216.74     71.99 o 
  14   7  -5     1844.95     2006.86     94.90 o 
  15   7  -5      232.81      216.19     74.93 o 
  16   7  -5      128.28      123.53     74.77 o 
  17   7  -5     2519.15     2569.29    199.84 o 
  18   7  -5      351.18      472.08     82.17 o 
  19   7  -5     1093.39     1179.70     87.08 o 
  20   7  -5     1277.68     1287.29     85.40 o 
  21   7  -5       16.15       -9.16     68.11 o 
   1   8  -5     4447.26     4222.15    127.84 o 
   2   8  -5      895.50      900.04     58.22 o 
   3   8  -5      924.87      928.73     57.84 o 
   4   8  -5     1867.35     1713.71     72.76 o 
   5   8  -5     2643.34     2432.19    112.07 o 
   6   8  -5      119.64       95.39     58.20 o 
   7   8  -5     7487.48     7376.08    182.07 o 
   8   8  -5     2614.40     2479.10     83.28 o 
   9   8  -5     4541.27     4647.07    128.76 o 
  10   8  -5     1963.34     1912.36     78.61 o 
  11   8  -5      341.96      318.60     62.97 o 
  12   8  -5      834.70      922.74     69.36 o 
  13   8  -5     6356.58     6063.34    192.86 o 
  14   8  -5      762.38      747.91     81.62 o 
  15   8  -5     2874.74     2917.09    180.79 o 
  16   8  -5      730.40      707.05     85.10 o 
  17   8  -5       35.59       -9.42     77.93 o 
  18   8  -5      128.33      158.02     76.46 o 
  19   8  -5     1535.46     1479.59     88.87 o 
  20   8  -5       50.30       55.09     67.70 o 
   0   9  -5     3941.95     3381.81    214.24 o 
   1   9  -5     3649.08     3465.48     96.21 o 
   2   9  -5      621.26      484.32     61.24 o 
   3   9  -5    11732.42    11132.79    164.54 o 
   4   9  -5     2575.88     2682.63    113.60 o 
   5   9  -5     3374.06     3484.51     99.47 o 
   6   9  -5      686.30      837.46     75.63 o 
   7   9  -5     1087.84     1195.08     79.54 o 
   8   9  -5      421.77      576.35     74.31 o 
   9   9  -5     2321.39     2368.02     90.51 o 
  10   9  -5     1417.86     1451.92     77.16 o 
  11   9  -5     1315.11     1265.10     74.27 o 
  12   9  -5      617.61      569.76     68.01 o 
  13   9  -5     1357.95     1292.30     88.26 o 
  14   9  -5     1748.76     1959.76    106.97 o 
  15   9  -5      495.86      484.36     81.79 o 
  16   9  -5      904.52     1000.06     86.68 o 
  17   9  -5     2766.66     2419.02    154.88 o 
  18   9  -5      433.21      340.39     73.17 o 
  19   9  -5     2736.23     2752.95    137.72 o 
   1  10  -5     2836.75     2944.04    116.29 o 
   2  10  -5     1882.33     2275.70     90.76 o 
   3  10  -5     2456.45     2525.97     88.68 o 
   4  10  -5     1070.30     1196.79     74.54 o 
   5  10  -5     1482.53     1605.90     80.93 o 
   6  10  -5     1961.61     2017.16     89.87 o 
   7  10  -5      873.30      950.56     76.69 o 
   8  10  -5     1323.00     1464.45     81.75 o 
   9  10  -5     1206.10     1131.30     77.10 o 
  10  10  -5     1674.70     1719.47    112.37 o 
  11  10  -5      248.09      276.57     71.80 o 
  12  10  -5     3644.26     3637.91    124.56 o 
  13  10  -5     1230.46     1268.86     88.40 o 
  14  10  -5      737.61      843.45     96.26 o 
  15  10  -5      899.59      985.18     93.88 o 
  16  10  -5     1180.76     1381.31    111.81 o 
  17  10  -5      404.57      435.30     70.91 o 
   0  11  -5     8420.35     8635.53    232.79 o 
   1  11  -5      369.89      415.90     73.48 o 
   2  11  -5     2062.90     2280.95     95.93 o 
   3  11  -5     1674.45     1788.88    102.64 o 
   4  11  -5      653.43      676.28     71.06 o 
   5  11  -5     1066.54     1045.14     76.58 o 
   6  11  -5      830.26      965.76     75.41 o 
   7  11  -5        0.06       -7.30     69.18 o 
   8  11  -5     5147.89     5672.56    135.80 o 
   9  11  -5      647.68      728.38     76.98 o 
  10  11  -5       11.48        9.88     81.97 o 
  11  11  -5      491.23      414.65     79.18 o 
  12  11  -5      860.35      876.83     82.28 o 
  13  11  -5      180.22      201.76     72.52 o 
  14  11  -5     4331.86     4352.54    218.25 o 
  15  11  -5      157.46      130.50     77.76 o 
  16  11  -5      987.18      887.63     80.85 o 
   1  12  -5     1088.73     1264.16     96.52 o 
   2  12  -5     1319.20     1450.74     99.02 o 
   3  12  -5       87.73       71.25     83.32 o 
   4  12  -5     3003.72     3123.56    189.38 o 
   5  12  -5      372.06      308.12     90.92 o 
   6  12  -5     2389.23     2514.11    154.08 o 
   7  12  -5      658.38      770.53     82.28 o 
   8  12  -5     1364.19     1513.76     89.88 o 
   9  12  -5      520.27      701.10     84.84 o 
  10  12  -5     4286.20     4283.99    128.59 o 
  11  12  -5      120.53      195.30     74.15 o 
  12  12  -5     1718.80     1711.14     90.42 o 
  13  12  -5       22.60       20.66     65.91 o 
   0  13  -5     2771.58     3064.21    198.02 o 
   1  13  -5      744.33      833.39     85.51 o 
   2  13  -5      221.22      299.54     78.35 o 
   3  13  -5     1826.26     1785.51     95.59 o 
   4  13  -5       13.92       -6.17     83.20 o 
   5  13  -5     2304.72     2312.37    112.86 o 
   6  13  -5     1301.45     1412.04     96.41 o 
   7  13  -5      105.33      103.08     78.71 o 
   8  13  -5     1730.68     1850.22    165.81 o 
   9  13  -5      989.40      974.90     75.82 o 
  10  13  -5      182.25      132.39     62.67 o 
   1  14  -5     2202.48     2106.03     87.82 o 
   2  14  -5      518.94      566.92     68.04 o 
   3  14  -5      366.99      312.34     64.64 o 
   4  14  -5       50.71       83.35     68.75 o 
   5  14  -5      458.09      390.43     69.61 o 
   0   0  -4    22016.57    23837.75    475.42 o 
   2   0  -4     3269.95     3735.43     84.34 o 
   4   0  -4    15152.00    15951.25    239.76 o 
   6   0  -4    16091.68    17030.64    262.88 o 
   8   0  -4     8111.46     7591.63    140.79 o 
  10   0  -4     4998.23     4906.82    121.23 o 
  12   0  -4    12485.11    13355.78    229.34 o 
  14   0  -4    15621.22    15662.51    250.47 o 
  16   0  -4     7724.94     7751.30    294.08 o 
  18   0  -4     1726.07     1848.90    103.07 o 
  20   0  -4     6799.56     6770.03    191.05 o 
  22   0  -4     5844.96     5793.42    217.86 o 
  24   0  -4       24.12       -0.07    123.44 o 
   1   1  -4     5720.40     5814.74     71.08 o 
   2   1  -4     1894.87     2168.61     45.70 o 
   3   1  -4     2874.85     2926.79     55.80 o 
   4   1  -4     7731.81     7214.40    110.16 o 
   5   1  -4    16560.24    17523.25    202.17 o 
   6   1  -4     3471.00     3652.13     71.74 o 
   7   1  -4     4492.65     4462.31     80.65 o 
   8   1  -4     1816.00     2022.09     57.96 o 
   9   1  -4       56.41       47.97     45.00 o 
  10   1  -4    10870.82    10674.63    155.58 o 
  11   1  -4       91.64       98.19     54.22 o 
  12   1  -4     3348.30     3323.93     87.57 o 
  13   1  -4     2511.05     2835.81     63.22 o 
  14   1  -4      134.50      162.59     39.69 o 
  15   1  -4    10832.07    10717.84    121.53 o 
  16   1  -4     4143.85     4268.32     81.77 o 
  17   1  -4     2631.18     2615.43    155.60 o 
  18   1  -4     6420.71     6359.19    115.78 o 
  19   1  -4     1400.75     1519.72     76.21 o 
  20   1  -4     3110.00     2932.44     94.62 o 
  21   1  -4     2310.35     2342.31    118.83 o 
  22   1  -4      715.25      715.98     85.88 o 
  23   1  -4      177.80      138.61     81.06 o 
  24   1  -4     2996.21     2881.83    128.00 o 
  25   1  -4      627.46      647.89     84.50 o 
   0   2  -4     1308.05     1534.21     55.86 o 
   1   2  -4     6091.10     6366.50     78.37 o 
   2   2  -4     3934.43     4184.41     67.05 o 
   3   2  -4     5564.29     5653.79     72.65 o 
   4   2  -4    13745.29    14318.14    137.55 o 
   5   2  -4     1103.05     1417.24     40.49 o 
   6   2  -4     5189.38     5256.19     84.86 o 
   7   2  -4      404.76      463.17     44.91 o 
   8   2  -4     7592.70     8043.03    126.53 o 
   9   2  -4      962.84     1222.70     69.71 o 
  10   2  -4     1138.87     1053.92     66.81 o 
  11   2  -4     6653.14     6310.34    121.64 o 
  12   2  -4     1200.92     1128.29     45.68 o 
  13   2  -4     2406.29     2279.49     59.79 o 
  14   2  -4     1517.82     1764.32     60.82 o 
  15   2  -4     2312.36     2363.99     91.18 o 
  16   2  -4      234.34      239.86     54.75 o 
  17   2  -4     9830.52     9633.40    141.63 o 
  18   2  -4       40.25       23.29     60.54 o 
  19   2  -4     8299.97     8427.02    147.27 o 
  20   2  -4     1379.33     1516.84     89.25 o 
  21   2  -4      195.63      145.18     76.60 o 
  22   2  -4      785.30      837.54     89.04 o 
  23   2  -4     4785.20     4793.28    143.02 o 
  24   2  -4      215.67      312.54     78.37 o 
  25   2  -4     2495.18     2157.67    134.12 o 
   1   3  -4     9817.75    10920.85    131.11 o 
   2   3  -4     1291.04     1292.93     44.18 o 
   3   3  -4     2171.25     2244.83     70.15 o 
   5   3  -4     1904.51     2101.12     65.08 o 
   6   3  -4     3838.16     3639.12     71.09 o 
   7   3  -4    14794.99    16473.43    207.48 o 
   8   3  -4      798.80      819.87     59.08 o 
   9   3  -4     3610.02     3392.53    103.32 o 
  10   3  -4     5696.91     5480.43    133.29 o 
  11   3  -4      120.87      162.34     46.18 o 
  12   3  -4     1318.30     1382.52     51.32 o 
  13   3  -4     5707.85     5869.30     98.61 o 
  14   3  -4      465.07      492.04     52.80 o 
  15   3  -4     6288.12     6168.56    129.60 o 
  16   3  -4     2564.66     2759.57    114.22 o 
  17   3  -4      348.33      276.80     67.16 o 
  18   3  -4      219.73      212.73     70.34 o 
  19   3  -4     4002.93     4195.24    140.56 o 
  20   3  -4      308.17      373.19     69.25 o 
  21   3  -4     7627.95     8127.29    183.76 o 
  22   3  -4      247.63      311.61     89.79 o 
  23   3  -4     1879.40     1934.89    105.04 o 
  24   3  -4      209.47      290.52     81.00 o 
  25   3  -4     1067.95      960.77     83.06 o 
   0   4  -4     2649.83     2868.52     78.58 o 
   1   4  -4       17.46        4.67     37.81 o 
   2   4  -4      738.21      619.06     45.84 o 
   3   4  -4     2146.87     2609.67     71.54 o 
   4   4  -4     4570.62     4907.57     89.06 o 
   5   4  -4     1210.12     1153.10     54.13 o 
   6   4  -4     7271.47     7630.74    127.27 o 
   7   4  -4     1726.88     1602.57     70.03 o 
   8   4  -4     5174.51     5053.38    113.46 o 
   9   4  -4     3618.86     3790.43    114.27 o 
  10   4  -4      311.67      228.29     42.37 o 
  11   4  -4     5968.87     5783.60     86.06 o 
  12   4  -4     4869.57     4648.05     82.61 o 
  13   4  -4      664.95      640.99     51.58 o 
  14   4  -4     8801.43     8571.29    202.12 o 
  15   4  -4     2137.50     2256.59     80.28 o 
  16   4  -4      286.39      241.54     61.04 o 
  17   4  -4     3394.00     3557.07     99.50 o 
  18   4  -4     3462.77     3383.73    175.46 o 
  19   4  -4     3225.01     3429.87    119.55 o 
  20   4  -4     3535.64     3314.41    192.51 o 
  21   4  -4       97.25       88.13     74.99 o 
  22   4  -4     1176.69     1338.93    100.00 o 
  23   4  -4     2861.52     3141.08    143.39 o 
  24   4  -4      177.52      172.23     91.85 o 
   1   5  -4      307.63      393.36     39.36 o 
   2   5  -4     4328.46     4712.06     81.54 o 
   3   5  -4     3743.74     3545.80     87.47 o 
   4   5  -4    12478.46    13022.60    190.15 o 
   5   5  -4     2881.55     2944.36     95.97 o 
   6   5  -4    10145.40    10004.61    150.28 o 
   7   5  -4      266.70      293.51     66.79 o 
   8   5  -4     1505.95     1633.36     70.82 o 
   9   5  -4     4611.55     4552.93     80.66 o 
  10   5  -4    11644.00    11513.70    161.19 o 
  11   5  -4      558.63      605.25     47.68 o 
  12   5  -4     3415.76     3274.59     84.68 o 
  13   5  -4      197.66      201.85     52.72 o 
  14   5  -4      596.18      726.77     61.89 o 
  15   5  -4      551.54      641.86     63.83 o 
  16   5  -4     4538.55     4812.08    109.27 o 
  17   5  -4      425.98      452.66     66.22 o 
  18   5  -4     3240.15     3409.87    121.09 o 
  19   5  -4      123.45      146.83     72.56 o 
  20   5  -4      658.90      815.28     88.35 o 
  21   5  -4      891.26      933.48     91.47 o 
  22   5  -4     1961.84     1991.92    104.97 o 
  23   5  -4      499.45      610.99     99.35 o 
  24   5  -4     4861.21     4813.18    154.75 o 
   0   6  -4    14175.05    13822.82    232.50 o 
   1   6  -4      853.34      920.28     57.66 o 
   2   6  -4     4564.34     4363.49    101.48 o 
   3   6  -4     3263.82     3279.11     90.11 o 
   4   6  -4     1426.45     1405.20     76.93 o 
   5   6  -4       47.77       12.45     74.61 o 
   6   6  -4     5864.35     5686.58     87.90 o 
   7   6  -4     2337.75     2031.40     62.53 o 
   8   6  -4     6400.92     6243.97    114.35 o 
   9   6  -4     1515.22     1494.80     55.78 o 
  10   6  -4     2669.83     2486.95     66.21 o 
  11   6  -4      246.51      194.60     50.43 o 
  12   6  -4     3372.50     3411.86    120.85 o 
  13   6  -4      880.23      938.07     73.52 o 
  14   6  -4     7051.75     6923.89    188.53 o 
  15   6  -4      809.05      925.58     78.82 o 
  16   6  -4     2083.49     2445.68     97.44 o 
  17   6  -4      595.36      555.92     74.64 o 
  18   6  -4     2138.83     2110.07    138.97 o 
  19   6  -4      161.52      136.00     72.80 o 
  20   6  -4     4291.58     4472.06    141.89 o 
  21   6  -4      648.39      726.14     85.59 o 
  22   6  -4     3160.42     3373.21    126.88 o 
  23   6  -4      526.96      441.54     89.64 o 
   1   7  -4     6769.84     6903.65     94.86 o 
   2   7  -4     9182.10     8974.50    115.32 o 
   3   7  -4     1143.59     1124.62     46.61 o 
   4   7  -4     2379.76     2209.22     57.26 o 
   5   7  -4     3619.82     3622.16     76.58 o 
   6   7  -4     2422.70     2381.70     79.67 o 
   7   7  -4     6272.01     6120.44    101.86 o 
   8   7  -4      447.32      502.39     49.34 o 
   9   7  -4      918.00      970.41     56.50 o 
  10   7  -4     1809.28     1957.31     68.42 o 
  11   7  -4      986.30     1018.26     61.20 o 
  12   7  -4     4234.09     4216.92    101.14 o 
  13   7  -4     2259.33     2406.08    108.85 o 
  14   7  -4      663.10      759.68     76.90 o 
  15   7  -4     2574.12     2755.14    122.34 o 
  16   7  -4     1528.61     1719.00     94.41 o 
  17   7  -4      724.33      666.23     77.92 o 
  18   7  -4     2720.73     3341.61    223.19 o 
  19   7  -4     2194.27     2481.14    109.80 o 
  20   7  -4     1194.87     1239.10    103.06 o 
  21   7  -4     2342.61     2256.88    202.64 o 
  22   7  -4     1332.50     1232.31    151.06 o 
   0   8  -4     3272.19     3288.59    123.67 o 
   1   8  -4     1529.94     1534.73     54.20 o 
   2   8  -4      260.57      276.88     45.85 o 
   3   8  -4     5483.00     5242.96    118.15 o 
   4   8  -4      452.53      436.75     47.67 o 
   5   8  -4    10792.85    10561.47    176.11 o 
   6   8  -4      643.00      714.43     56.65 o 
   7   8  -4      425.72      423.80     56.95 o 
   8   8  -4     1731.63     1880.23     72.95 o 
   9   8  -4     9842.67     9825.57    211.90 o 
  10   8  -4     1127.52     1142.37     87.17 o 
  11   8  -4    13985.50    14658.80    210.96 o 
  12   8  -4     1736.15     1924.50     78.97 o 
  13   8  -4       37.19       48.87     63.87 o 
  14   8  -4      776.48      906.17     80.56 o 
  15   8  -4     3430.39     3360.56    194.81 o 
  16   8  -4     2196.41     2264.64    160.94 o 
  17   8  -4     2831.67     3219.37    119.62 o 
  18   8  -4       68.55       35.03     76.07 o 
  19   8  -4      582.50      599.05     79.43 o 
  20   8  -4      604.88      951.85     80.47 o 
  21   8  -4       86.32       48.47     66.32 o 
   1   9  -4     5902.67     5919.19    125.99 o 
   2   9  -4     1813.12     1871.40     68.70 o 
   3   9  -4      129.91      180.17     53.01 o 
   4   9  -4     5677.85     5612.23    117.15 o 
   5   9  -4     5051.95     4917.63    152.33 o 
   6   9  -4      891.34      916.67     66.88 o 
   7   9  -4    10150.25    10260.32    155.95 o 
   8   9  -4     2543.09     2901.66     91.89 o 
   9   9  -4     2838.29     2916.99     88.93 o 
  10   9  -4     1977.29     2140.16     89.55 o 
  11   9  -4      638.07      730.06     72.65 o 
  12   9  -4      703.88      801.36     68.05 o 
  13   9  -4     5446.70     5384.90    152.81 o 
  14   9  -4      212.61      237.47     70.82 o 
  15   9  -4     5910.18     6076.75    168.28 o 
  16   9  -4      724.47      806.75     86.44 o 
  17   9  -4      327.35      304.76     76.96 o 
  18   9  -4     1028.08      981.24     83.25 o 
  19   9  -4     2109.84     1959.48     98.81 o 
  20   9  -4       39.69       36.44     65.54 o 
   0  10  -4     6603.92     6637.15    164.33 o 
   1  10  -4      148.06      155.12     60.95 o 
   2  10  -4     1736.21     1725.68     75.27 o 
   3  10  -4     1391.92     1512.83     67.96 o 
   4  10  -4     3067.84     3224.91     83.12 o 
   5  10  -4     1898.79     2003.57     80.76 o 
   6  10  -4     3532.39     3818.96    101.71 o 
   7  10  -4     3820.92     4193.64    104.67 o 
   8  10  -4     1753.04     1851.31     80.94 o 
   9  10  -4      412.63      341.38     64.74 o 
  10  10  -4      557.57      609.54     69.26 o 
  11  10  -4     2061.74     1909.07    126.90 o 
  12  10  -4     1330.67     1274.90     84.20 o 
  13  10  -4      550.48      718.96     79.01 o 
  14  10  -4     5226.80     5120.58    161.99 o 
  15  10  -4      648.46      799.46     84.10 o 
  16  10  -4      980.09     1172.54     87.04 o 
  17  10  -4      453.76      581.25     76.94 o 
  18  10  -4      656.16      691.75     73.95 o 
  19  10  -4      548.56      567.13     66.00 o 
   1  11  -4      447.28      453.19     64.21 o 
   2  11  -4    11585.58    11740.89    176.57 o 
   3  11  -4       83.95       85.62     64.96 o 
   4  11  -4     8040.86     8254.63    159.46 o 
   5  11  -4      489.20      545.88     69.67 o 
   6  11  -4      430.79      458.28     68.12 o 
   7  11  -4      630.12      659.10     67.64 o 
   8  11  -4     1151.13     1221.14     77.81 o 
   9  11  -4      101.22       72.97     72.47 o 
  10  11  -4     2086.21     1937.59     93.07 o 
  11  11  -4       88.10      112.39     76.65 o 
  12  11  -4     1597.61     1646.03     93.96 o 
  13  11  -4      233.81      263.61     74.92 o 
  14  11  -4      185.81      148.34     79.23 o 
  15  11  -4       47.25      135.33     82.30 o 
  16  11  -4     1441.70     1505.40     96.70 o 
  17  11  -4      143.01      191.96     73.64 o 
   0  12  -4     5123.41     5258.79    191.92 o 
   1  12  -4     1124.79     1118.46     81.85 o 
   2  12  -4     3412.30     3294.77    131.18 o 
   3  12  -4     3224.66     3261.32    167.17 o 
   4  12  -4      176.59      180.38     76.11 o 
   5  12  -4     1644.88     1719.48     93.24 o 
   6  12  -4     3876.25     4319.93    121.40 o 
   7  12  -4      189.96      234.19     74.98 o 
   8  12  -4     2571.47     2773.96    116.77 o 
   9  12  -4     1167.21     1362.80     87.07 o 
  10  12  -4      931.00     1017.55     80.23 o 
  11  12  -4     1062.78     1139.44     83.77 o 
  12  12  -4     1863.41     1945.06     92.93 o 
  13  12  -4       57.88       78.05     67.93 o 
  14  12  -4     3198.96     3162.03    122.53 o 
  15  12  -4      789.55      819.54     80.42 o 
   1  13  -4     2844.12     2943.84    156.81 o 
   2  13  -4      161.98      200.69     80.86 o 
   3  13  -4      619.13      610.45     85.43 o 
   4  13  -4      530.82      546.72     87.09 o 
   5  13  -4     2046.23     2120.52    108.80 o 
   6  13  -4     1771.89     1708.84    102.68 o 
   7  13  -4     5115.09     5165.83    148.98 o 
   8  13  -4        6.18        6.58     73.40 o 
   9  13  -4      841.96      952.27     78.18 o 
  10  13  -4     1191.67     1086.04     73.88 o 
  11  13  -4     1365.53     1384.70     82.14 o 
  12  13  -4      512.56      489.44     67.92 o 
   0  14  -4      299.46      478.47    106.65 o 
   1  14  -4     1620.85     1688.42     89.19 o 
   2  14  -4       31.58       43.04     71.13 o 
   3  14  -4     3444.73     3430.37    130.09 o 
   4  14  -4      165.95      196.93     75.12 o 
   5  14  -4     3905.07     3747.16    132.90 o 
   6  14  -4      425.49      424.64     80.25 o 
   7  14  -4      192.26      178.93     76.11 o 
   8  14  -4      148.17      128.16     65.71 o 
   4   0  -3    38593.94    34429.27    393.24 o 
   6   0  -3     9800.20    10389.27    143.97 o 
   8   0  -3    26387.84    25607.64    313.20 o 
  10   0  -3     9874.62     9792.81    187.11 o 
  12   0  -3     7583.66     7615.27    187.14 o 
  14   0  -3     1372.70     1141.63     61.07 o 
  16   0  -3    16881.65    17903.64    262.61 o 
  18   0  -3    18526.10    19075.73    462.40 o 
  20   0  -3     1288.42     1391.42    104.36 o 
  22   0  -3     4250.30     3975.48    161.08 o 
  24   0  -3     3120.62     3263.36    280.34 o 
  26   0  -3      300.88      359.30    113.95 o 
   1   1  -3      440.81      492.08     21.68 o 
   2   1  -3     6555.84     6178.27     78.62 o 
   3   1  -3    15880.75    15380.25    131.85 o 
   4   1  -3    11981.19    11840.70    117.79 o 
   5   1  -3     7164.16     6740.13     71.59 o 
   6   1  -3    24935.00    24147.90    204.86 o 
   7   1  -3     1519.38     1543.04     49.89 o 
   8   1  -3     2760.22     2851.93     50.80 o 
   9   1  -3     6735.44     6369.47     86.40 o 
  10   1  -3     2614.23     2664.11     67.32 o 
  11   1  -3    12058.96    12159.84    160.40 o 
  12   1  -3     5773.55     5246.80    109.79 o 
  13   1  -3      134.43      171.11     54.83 o 
  14   1  -3     6633.47     6702.15    112.41 o 
  15   1  -3     1257.15     1375.67     53.83 o 
  16   1  -3     3378.94     3433.70     75.58 o 
  17   1  -3     6781.47     6758.98    105.63 o 
  18   1  -3     2276.19     2323.13     92.68 o 
  19   1  -3      655.34      682.87     69.92 o 
  20   1  -3     4493.73     4566.74    121.87 o 
  21   1  -3      555.57      541.43     70.54 o 
  22   1  -3     1627.70     1552.93     96.88 o 
  23   1  -3     2324.58     2332.41    107.57 o 
  24   1  -3      212.06      261.81     89.61 o 
  25   1  -3      704.55      838.74     93.34 o 
  26   1  -3     1934.46     1800.24     97.35 o 
   1   2  -3     6746.75     6713.97     71.94 o 
   2   2  -3     7403.07     7628.32     72.37 o 
   3   2  -3     3903.11     3831.43     48.30 o 
   4   2  -3     3892.36     3716.31     50.87 o 
   5   2  -3    18139.69    17802.34    159.91 o 
   6   2  -3     3306.88     3429.64     51.10 o 
   7   2  -3     8089.10     7587.66     90.29 o 
   8   2  -3     4243.08     3940.37     62.68 o 
   9   2  -3     1250.36     1453.04     42.45 o 
  10   2  -3     2399.95     2084.35     53.63 o 
  11   2  -3     6708.23     6296.23    104.58 o 
  12   2  -3     5356.04     5227.16    113.61 o 
  13   2  -3    13067.51    13418.50    147.20 o 
  14   2  -3     1587.66     1731.09     53.96 o 
  15   2  -3     5064.25     4899.74     94.62 o 
  16   2  -3     3470.40     3549.98     75.51 o 
  17   2  -3     1536.35     1470.95     61.46 o 
  18   2  -3     2475.31     2477.90     76.63 o 
  19   2  -3     1676.60     1667.07     74.55 o 
  20   2  -3      321.92      336.84     67.54 o 
  21   2  -3     1806.30     1678.48     88.01 o 
  22   2  -3      306.58      246.01     77.12 o 
  23   2  -3      265.43      276.92     82.91 o 
  24   2  -3      761.11      789.28     84.36 o 
  25   2  -3      145.13      143.37     75.04 o 
  26   2  -3      920.77      716.73     80.16 o 
   0   3  -3     5250.80     5711.67     93.24 o 
   1   3  -3     3266.58     2973.40     40.58 o 
   2   3  -3    10294.81     9508.28    101.76 o 
   3   3  -3    27155.13    26223.17    222.00 o 
   4   3  -3     2710.92     3167.04     52.15 o 
   5   3  -3    23012.01    23500.53    217.07 o 
   6   3  -3      874.92     1009.86     43.04 o 
   7   3  -3     2348.33     2600.77     65.14 o 
   8   3  -3      979.18     1016.40     46.18 o 
   9   3  -3    38308.92    39098.97    366.47 o 
  10   3  -3     3699.90     3244.06     81.21 o 
  11   3  -3    10853.62    10752.59    160.66 o 
  12   3  -3       79.19       35.87     57.89 o 
  13   3  -3      939.86      937.40     41.71 o 
  14   3  -3      350.62      322.99     40.11 o 
  15   3  -3    10812.39    11138.87    148.05 o 
  16   3  -3     1238.68     1262.26     57.02 o 
  17   3  -3     5296.94     5416.55     97.02 o 
  18   3  -3      131.37      148.21     59.85 o 
  19   3  -3     3089.98     3343.90    104.72 o 
  20   3  -3      247.46      242.48     68.58 o 
  21   3  -3      804.61      859.04     73.06 o 
  22   3  -3      250.71      274.72     83.98 o 
  23   3  -3     2884.11     2752.16    111.33 o 
  24   3  -3      146.49      122.87     78.98 o 
  25   3  -3     4546.44     4316.73    138.59 o 
  26   3  -3      123.88      112.98     71.48 o 
   1   4  -3    22155.11    20994.92    190.37 o 
   2   4  -3     4739.32     4702.03     61.63 o 
   3   4  -3    12012.03    12244.46    121.37 o 
   4   4  -3     8978.07     9129.30    100.85 o 
   5   4  -3      425.50      298.29     37.72 o 
   6   4  -3     3076.80     3317.23     70.83 o 
   7   4  -3    11772.68    11708.34    150.38 o 
   8   4  -3    10246.26    10598.11    147.37 o 
   9   4  -3     5074.60     5202.01    104.37 o 
  10   4  -3     3166.48     3481.07     89.87 o 
  11   4  -3      992.18      968.59     71.94 o 
  12   4  -3     1820.45     1650.78     49.73 o 
  13   4  -3     6039.05     5857.09     86.08 o 
  14   4  -3      565.28      587.90     45.60 o 
  15   4  -3     1235.53     1390.69     56.87 o 
  16   4  -3     4249.94     4322.59     92.25 o 
  17   4  -3     1104.41     1186.17     60.20 o 
  18   4  -3     5422.20     5324.23    100.12 o 
  19   4  -3     5234.04     5160.00    109.46 o 
  20   4  -3       49.69       33.22     66.25 o 
  21   4  -3     1903.49     2027.26    132.79 o 
  22   4  -3     2888.67     3161.52    118.10 o 
  23   4  -3      405.77      421.79     94.82 o 
  24   4  -3     1539.73     1620.52    105.39 o 
  25   4  -3     1329.96     1319.54     91.45 o 
   0   5  -3    16309.40    15744.38    228.72 o 
   1   5  -3     3862.88     3568.70     63.04 o 
   2   5  -3     6117.85     5652.68     82.14 o 
   3   5  -3    10618.59    10368.40    106.80 o 
   4   5  -3     3181.28     3193.46     67.06 o 
   5   5  -3     1316.56     1486.88     55.82 o 
   6   5  -3    12132.44    11986.88    149.68 o 
   7   5  -3     4984.45     4817.88    100.18 o 
   8   5  -3    16165.36    15537.81    204.72 o 
   9   5  -3     1996.49     2060.57     93.11 o 
  10   5  -3     1091.51     1007.18     49.11 o 
  11   5  -3      562.85      556.69     41.22 o 
  12   5  -3     4318.39     4188.12     92.48 o 
  13   5  -3       39.29       17.71     45.84 o 
  14   5  -3     5792.79     6024.22    138.35 o 
  15   5  -3      221.15      211.66     51.81 o 
  16   5  -3      387.48      420.01     57.91 o 
  17   5  -3     2147.46     2421.07     87.54 o 
  18   5  -3     2017.85     2191.63     80.74 o 
  19   5  -3      331.99      383.80     65.31 o 
  20   5  -3     3366.96     3289.91    195.20 o 
  21   5  -3       40.11       92.63     83.26 o 
  22   5  -3     4299.96     4389.30    141.22 o 
  23   5  -3      555.54      733.23     94.19 o 
  24   5  -3       47.83       -7.14     83.86 o 
  25   5  -3       68.62       41.32     80.01 o 
   1   6  -3      880.99     1030.71     56.58 o 
   2   6  -3     1297.50     1147.39     57.03 o 
   3   6  -3      344.91      297.79     51.41 o 
   4   6  -3    18806.02    18498.77    194.93 o 
   5   6  -3     1367.11     1560.22     69.86 o 
   6   6  -3     8380.55     8509.29    144.85 o 
   7   6  -3      420.31      420.47     66.63 o 
   8   6  -3     4027.35     4014.50    100.02 o 
   9   6  -3      274.78      271.43     39.10 o 
  10   6  -3    18018.85    18016.59    208.63 o 
  11   6  -3      348.60      340.56     42.03 o 
  12   6  -3     1932.89     1977.27     60.93 o 
  13   6  -3      588.23      593.04     51.60 o 
  14   6  -3     2973.44     2878.74    115.09 o 
  15   6  -3      349.72      331.17     58.96 o 
  16   6  -3     8483.76     8563.86    158.49 o 
  17   6  -3      200.15      204.39     61.57 o 
  18   6  -3     2839.57     3010.81    131.46 o 
  19   6  -3      448.43      346.73     71.28 o 
  20   6  -3       99.57      118.37     68.86 o 
  21   6  -3      913.73     1076.00     92.16 o 
  22   6  -3     1589.24     1692.68    107.84 o 
  23   6  -3     1274.39     1378.34    100.13 o 
  24   6  -3     3890.21     3959.38    144.77 o 
   0   7  -3     7229.74     7042.85    199.33 o 
   1   7  -3     2636.28     2527.80     86.42 o 
   2   7  -3     1591.81     1452.17     76.03 o 
   3   7  -3     2885.56     3011.32     95.93 o 
   4   7  -3      376.66      427.26     65.58 o 
   5   7  -3     3766.07     3888.18     99.31 o 
   6   7  -3     9561.11     8942.04    101.81 o 
   7   7  -3      839.89      817.28     41.91 o 
   8   7  -3     8252.64     8377.13    106.14 o 
   9   7  -3     3905.03     3941.26     93.19 o 
  10   7  -3      324.04      371.75     46.26 o 
  11   7  -3     3892.22     3970.07     91.43 o 
  12   7  -3     7962.32     7732.49    163.34 o 
  13   7  -3      333.45      412.74     55.44 o 
  14   7  -3     2333.43     2528.26     81.53 o 
  15   7  -3       38.26       45.89     58.82 o 
  16   7  -3      337.53      463.92     63.49 o 
  17   7  -3     1527.60     1780.87     80.74 o 
  18   7  -3     1090.44     1237.79     81.09 o 
  19   7  -3      175.54      202.36     73.29 o 
  20   7  -3      343.45      411.84     74.42 o 
  21   7  -3      295.11      337.05     72.69 o 
  22   7  -3      781.68      976.34     84.21 o 
  23   7  -3     1786.35     1529.24     95.00 o 
   1   8  -3     9240.69     8962.80    118.68 o 
   2   8  -3      372.24      306.78     38.42 o 
   3   8  -3      221.34      245.78     38.05 o 
   4   8  -3     1725.10     1583.70     48.80 o 
   5   8  -3     2921.84     2824.06     62.40 o 
   6   8  -3     1056.17     1056.12     50.20 o 
   7   8  -3     9619.09     9630.99    116.72 o 
   8   8  -3     1288.28     1379.65     55.06 o 
   9   8  -3     2303.66     2389.56     70.28 o 
  10   8  -3     4827.80     4601.65     97.24 o 
  11   8  -3      435.58      452.56     53.08 o 
  12   8  -3     1265.85     1292.28     61.57 o 
  13   8  -3     9142.47     9298.61    212.94 o 
  14   8  -3     3317.20     3591.13     98.32 o 
  15   8  -3     4706.95     4714.36    178.46 o 
  16   8  -3      782.54      913.63     70.64 o 
  17   8  -3      646.79      647.36     76.65 o 
  18   8  -3      148.22      132.81     74.31 o 
  19   8  -3     3455.97     3374.01    137.16 o 
  20   8  -3      267.65      274.39     73.53 o 
  21   8  -3     3611.47     3626.25    140.45 o 
  22   8  -3      180.64      228.77     65.36 o 
   0   9  -3     3073.87     2972.26    153.47 o 
   1   9  -3     5508.33     5288.98    104.11 o 
   2   9  -3      893.86      835.08     50.31 o 
   3   9  -3    19411.45    19328.92    230.29 o 
   4   9  -3      517.75      498.29     45.77 o 
   5   9  -3     3179.85     3194.49    109.59 o 
   6   9  -3     1575.71     1641.92     61.02 o 
   7   9  -3      880.63      890.27     54.74 o 
   8   9  -3     2104.92     2319.98     90.81 o 
   9   9  -3     2115.23     2021.49     86.11 o 
  10   9  -3      112.80      128.41     56.73 o 
  11   9  -3     2203.24     2317.35     78.77 o 
  12   9  -3     3091.15     3137.25     93.43 o 
  13   9  -3     3557.69     3356.84    115.34 o 
  14   9  -3     1718.81     1790.36     78.92 o 
  15   9  -3      243.00      306.67     65.38 o 
  16   9  -3      307.23      363.74     72.69 o 
  17   9  -3     3403.57     3744.32    124.74 o 
  18   9  -3        5.46       15.21     74.26 o 
  19   9  -3     2497.48     2519.15    102.78 o 
  20   9  -3      425.57      409.28     70.86 o 
  21   9  -3     1073.91     1072.60     79.54 o 
   1  10  -3     3039.55     2956.54    127.91 o 
   2  10  -3     2914.65     2744.85    108.66 o 
   3  10  -3      671.09      734.71     56.16 o 
   4  10  -3     4957.87     4628.27     89.14 o 
   5  10  -3     5955.11     5762.44    103.99 o 
   6  10  -3     1486.33     1569.42     66.64 o 
   7  10  -3      811.52      848.07     59.42 o 
   8  10  -3     1430.25     1320.62     68.10 o 
   9  10  -3      503.65      608.75     67.44 o 
  10  10  -3     2301.67     2331.08    120.47 o 
  11  10  -3      217.03      244.61     62.94 o 
  12  10  -3     1064.23     1170.51     71.95 o 
  13  10  -3      642.76      689.81     70.72 o 
  14  10  -3      690.53      820.20     80.75 o 
  15  10  -3     1844.30     2007.88     96.50 o 
  16  10  -3      758.66      861.47     79.37 o 
  17  10  -3      533.41      594.25     78.22 o 
  18  10  -3     2256.61     2435.54    107.71 o 
  19  10  -3      540.83      522.87     71.17 o 
  20  10  -3      731.22      552.28     63.88 o 
   0  11  -3     6831.10     7052.16    188.50 o 
   1  11  -3       80.05       77.25     68.56 o 
   2  11  -3     3916.46     3952.79    105.54 o 
   3  11  -3      715.89      793.40     67.40 o 
   4  11  -3     1940.95     2103.34     82.91 o 
   5  11  -3      944.45     1098.82     72.71 o 
   6  11  -3     4035.76     4291.44    103.43 o 
   7  11  -3      363.76      451.63     69.23 o 
   8  11  -3     2612.95     3023.07    135.74 o 
   9  11  -3      782.60      805.25     75.90 o 
  10  11  -3      437.88      462.84     71.79 o 
  11  11  -3      333.73      243.39     69.77 o 
  12  11  -3     1954.02     1894.70    147.03 o 
  13  11  -3     1154.74     1342.69     83.84 o 
  14  11  -3     3609.21     3798.84    118.53 o 
  15  11  -3      832.38      961.50     86.30 o 
  16  11  -3     1595.73     1604.66     95.79 o 
  17  11  -3      157.23      183.10     79.40 o 
  18  11  -3      161.18      126.55     72.71 o 
   1  12  -3     1275.19     1238.15     78.08 o 
   2  12  -3     2585.17     2559.14     97.71 o 
   3  12  -3      100.73      137.98     68.39 o 
   4  12  -3     9402.82     9449.88    199.18 o 
   5  12  -3     1355.64     1319.50     77.85 o 
   6  12  -3     1635.36     1715.74    109.74 o 
   7  12  -3        1.66       19.34     71.46 o 
   8  12  -3      617.52      524.00     76.16 o 
   9  12  -3      289.17      311.82     74.38 o 
  10  12  -3     4170.41     4273.64    122.85 o 
  11  12  -3      194.61      170.06     71.49 o 
  12  12  -3     1373.41     1436.42     84.04 o 
  13  12  -3      534.07      461.80     74.92 o 
  14  12  -3      648.82      618.82     73.34 o 
  15  12  -3     2014.52     2114.53    112.53 o 
  16  12  -3     1333.40     1007.96     84.06 o 
   0  13  -3     1848.02     2178.45    149.40 o 
   1  13  -3      630.76      817.47     86.69 o 
   2  13  -3      379.16      407.69     82.42 o 
   3  13  -3     5539.82     5805.30    150.36 o 
   4  13  -3       10.90        4.57     77.88 o 
   5  13  -3     2770.74     2772.33    155.44 o 
   6  13  -3     1438.31     1457.28     95.04 o 
   7  13  -3      175.37      152.67     72.57 o 
   8  13  -3      107.11      144.31     71.61 o 
   9  13  -3      376.12      383.29     71.11 o 
  10  13  -3      188.99      203.18     69.34 o 
  11  13  -3     2217.37     2217.52     90.32 o 
  12  13  -3     1023.24     1035.62     77.61 o 
  13  13  -3      212.49      246.86     64.23 o 
   1  14  -3     2586.33     2654.32    141.00 o 
   2  14  -3     1844.30     1947.00    132.62 o 
   3  14  -3      371.28      422.41     77.49 o 
   4  14  -3       57.19       51.88     87.03 o 
   5  14  -3      566.52      535.69     89.73 o 
   6  14  -3      252.19      214.70     76.90 o 
   7  14  -3     2416.63     2468.54    105.39 o 
   8  14  -3       78.87      117.01     69.34 o 
   9  14  -3      388.66      427.72     63.11 o 
  10  14  -3      197.60      141.84     60.88 o 
   0  15  -3     2418.88     1995.10    142.57 o 
   1  15  -3      278.56      278.26     63.55 o 
   2  15  -3      252.27      171.18     61.64 o 
   3  15  -3     1548.28     1294.71    102.71 o 
   4  15  -3      166.59      195.52     73.40 o 
   2   0  -2    14953.73    16479.02    265.87 o 
   4   0  -2     2766.44     3055.42     66.88 o 
   6   0  -2    28064.70    28246.78    350.19 o 
   8   0  -2     2382.43     2157.69    123.12 o 
  10   0  -2     4390.99     3746.18     93.46 o 
  12   0  -2      306.90      325.00     64.67 o 
  14   0  -2    11746.78    12100.98    242.19 o 
  16   0  -2    10336.26    10470.60    158.09 o 
  18   0  -2     6214.54     5941.87    146.78 o 
  20   0  -2    12317.24    12637.65    264.30 o 
  22   0  -2     6274.90     6373.08    203.90 o 
  24   0  -2     1937.42     2422.07    236.52 o 
  26   0  -2     4922.76     4772.49    243.20 o 
   1   1  -2    20673.02    20152.47    180.39 o 
   3   1  -2    15721.69    15749.31    151.02 o 
   4   1  -2     2241.09     2234.73     34.78 o 
   5   1  -2     9073.34     9685.82     94.30 o 
   6   1  -2    10078.14     9729.43     90.92 o 
   7   1  -2     1245.43     1244.85     31.53 o 
   8   1  -2     5479.99     4824.84     60.82 o 
   9   1  -2        2.43       29.63     28.53 o 
  10   1  -2     3413.36     3507.50     61.38 o 
  11   1  -2      693.48      655.95     42.90 o 
  12   1  -2     1563.38     1565.10     60.02 o 
  13   1  -2     5686.81     5664.93    100.28 o 
  14   1  -2       61.61       34.55     45.41 o 
  15   1  -2     4210.78     4158.96     85.43 o 
  16   1  -2    10208.09    10520.52    121.40 o 
  17   1  -2      271.03      269.06     44.64 o 
  18   1  -2     3688.63     3642.96     81.73 o 
  19   1  -2     2155.35     2260.15     78.29 o 
  20   1  -2     1315.51     1534.63     72.67 o 
  21   1  -2     1970.44     2129.36     85.89 o 
  22   1  -2      518.63      587.93     74.18 o 
  23   1  -2      759.70      739.18     84.54 o 
  24   1  -2     2077.57     2366.81    116.60 o 
  25   1  -2      897.31      840.94     96.97 o 
  26   1  -2     1634.14     1417.19    105.37 o 
   0   2  -2     6692.30     6859.56    116.54 o 
   1   2  -2      147.30      178.31     16.07 o 
   2   2  -2    12438.61    12514.27    120.76 o 
   3   2  -2    21917.05    22485.66    190.67 o 
   4   2  -2     2566.01     2589.60     41.73 o 
   5   2  -2    10725.71    11084.06    117.91 o 
   6   2  -2     5580.56     5547.65     61.83 o 
   7   2  -2     1046.87     1130.70     33.52 o 
   8   2  -2    13695.88    14156.37    134.10 o 
   9   2  -2     6039.45     5295.18     76.81 o 
  10   2  -2     4837.80     4483.67     73.48 o 
  11   2  -2     2685.56     2464.65     68.25 o 
  12   2  -2     1095.76     1357.51     60.04 o 
  13   2  -2     4218.39     4289.88     92.31 o 
  14   2  -2     4836.64     4940.59     87.41 o 
  15   2  -2     4759.98     4435.64     74.76 o 
  16   2  -2     3566.52     3481.55     93.87 o 
  17   2  -2     7810.51     7944.76    131.45 o 
  18   2  -2      534.12      510.83     52.58 o 
  19   2  -2     1461.48     1541.61     64.73 o 
  20   2  -2     2672.81     2871.96     94.68 o 
  21   2  -2     1858.40     1840.92     86.53 o 
  22   2  -2     2549.93     2352.30    141.74 o 
  23   2  -2     2080.25     2343.05    117.54 o 
  24   2  -2       62.06       76.60     82.50 o 
  25   2  -2     1667.24     1618.44     98.17 o 
  26   2  -2     1827.90     1731.99    109.07 o 
   1   3  -2    33360.95    31701.90    275.74 o 
   2   3  -2     1862.86     2173.97     36.85 o 
   3   3  -2     6482.60     6426.88     76.56 o 
   4   3  -2     1828.95     1837.73     43.07 o 
   5   3  -2     8184.53     8013.67     77.00 o 
   6   3  -2     8861.37     8237.34     79.74 o 
   7   3  -2    19554.99    18388.36    173.62 o 
   8   3  -2      762.07      742.84     36.01 o 
   9   3  -2    12269.61    12431.22    129.38 o 
  10   3  -2      830.17      853.34     46.31 o 
  11   3  -2     2519.15     2462.77     70.82 o 
  12   3  -2      557.49      535.05     56.35 o 
  13   3  -2    13332.85    13185.57    151.00 o 
  14   3  -2      575.04      572.31     37.35 o 
  15   3  -2     8027.19     7763.26     94.72 o 
  16   3  -2     1755.08     1736.08     63.41 o 
  17   3  -2       90.14       95.82     47.74 o 
  18   3  -2      200.47      262.68     54.75 o 
  19   3  -2     4472.90     4469.65     92.56 o 
  20   3  -2      913.34     1096.75     64.98 o 
  21   3  -2     2637.79     2606.61     81.51 o 
  22   3  -2      415.45      327.53     73.96 o 
  23   3  -2     2185.43     2206.65    114.94 o 
  24   3  -2      383.52      465.04     94.03 o 
  25   3  -2     1441.54     1549.43    104.12 o 
  26   3  -2      173.00      159.73     76.64 o 
   0   4  -2     8059.91     8802.04    137.38 o 
   1   4  -2     2484.27     2187.92     41.47 o 
   2   4  -2     7838.73     7451.15     78.03 o 
   3   4  -2    16059.43    15024.67    142.73 o 
   4   4  -2    17175.20    16770.19    154.38 o 
   5   4  -2     4567.49     4444.17     61.71 o 
   6   4  -2     7967.85     7938.45     88.96 o 
   7   4  -2     1499.11     1374.33     39.63 o 
   8   4  -2    16076.34    17454.96    169.19 o 
   9   4  -2    25187.38    25242.61    244.05 o 
  10   4  -2     1888.48     2007.14     63.32 o 
  11   4  -2     4821.09     4554.99     88.62 o 
  12   4  -2     4381.09     4360.98     96.56 o 
  13   4  -2     2702.07     2641.86     56.60 o 
  14   4  -2     2696.71     2618.77     68.28 o 
  15   4  -2     4052.30     4058.01     90.43 o 
  16   4  -2     1141.45     1092.92     52.37 o 
  17   4  -2     3886.97     4042.37     86.98 o 
  18   4  -2     1007.59      982.34     61.76 o 
  19   4  -2     3466.25     3758.80    128.44 o 
  20   4  -2     4879.62     4767.84    133.97 o 
  21   4  -2       42.26       36.69     62.48 o 
  22   4  -2      332.12      290.28     67.12 o 
  23   4  -2     1372.10     1601.42    112.67 o 
  24   4  -2      582.79      652.27     94.23 o 
  25   4  -2     2468.83     2623.59    146.58 o 
  26   4  -2      758.91      644.32     78.35 o 
   1   5  -2     8553.90     8139.30     90.77 o 
   2   5  -2     7503.26     7270.37     85.60 o 
   3   5  -2     1097.42     1253.71     43.07 o 
   4   5  -2    17313.16    16031.66    157.20 o 
   5   5  -2     1169.66     1149.85     45.54 o 
   6   5  -2     5830.37     5825.81     86.27 o 
   7   5  -2     2612.55     2369.54     55.40 o 
   8   5  -2     1489.53     1759.19     54.05 o 
   9   5  -2      484.84      478.63     45.64 o 
  10   5  -2     8733.94     7825.88    105.88 o 
  11   5  -2     1302.46     1396.91     52.57 o 
  12   5  -2     6088.38     5567.36     74.33 o 
  13   5  -2     1300.88     1339.99     46.07 o 
  14   5  -2      788.45      733.46     44.48 o 
  15   5  -2     1036.35      957.02     49.84 o 
  16   5  -2     4808.51     4639.45    136.44 o 
  17   5  -2      883.49      902.89     55.46 o 
  18   5  -2     5090.38     4946.24     98.28 o 
  19   5  -2      704.28      743.54     62.95 o 
  20   5  -2      250.73      252.53     64.13 o 
  21   5  -2      568.55      621.26     68.98 o 
  22   5  -2     2847.09     2603.35    103.56 o 
  23   5  -2      347.03      437.28     91.37 o 
  24   5  -2     3272.33     3352.23    148.22 o 
  25   5  -2      521.25      550.34     80.90 o 
   0   6  -2     4445.25     4179.16    162.42 o 
   1   6  -2     5899.87     5836.96     82.01 o 
   2   6  -2       39.69       65.92     39.73 o 
   3   6  -2    10072.81     9879.64    125.33 o 
   4   6  -2     2454.46     2756.68     82.91 o 
   5   6  -2     1351.37     1496.97     59.08 o 
   6   6  -2    19691.59    18371.31    206.24 o 
   7   6  -2      666.00      658.51     54.70 o 
   8   6  -2     7249.14     6832.69    109.10 o 
   9   6  -2      142.11      156.43     51.82 o 
  10   6  -2     3866.04     3867.21     70.19 o 
  11   6  -2      360.68      332.61     34.80 o 
  12   6  -2     8968.55     8570.52    101.07 o 
  13   6  -2       59.53       68.16     39.54 o 
  14   6  -2     8822.76     8718.14    106.94 o 
  15   6  -2      681.34      673.16     50.89 o 
  16   6  -2      869.59      971.93     58.57 o 
  17   6  -2       44.48       12.18     52.49 o 
  18   6  -2     2675.38     2667.09    115.03 o 
  19   6  -2      605.84      543.14     60.33 o 
  20   6  -2     3066.67     3088.76    165.84 o 
  21   6  -2      367.83      429.60     67.82 o 
  22   6  -2     1751.88     1712.79    108.74 o 
  23   6  -2      483.34      474.34     83.21 o 
  24   6  -2       98.24      131.32     81.03 o 
   1   7  -2     3963.12     3568.29     97.42 o 
   2   7  -2      819.80      806.10     59.53 o 
   3   7  -2      448.77      435.09     56.65 o 
   4   7  -2    10058.39     9676.12    160.47 o 
   5   7  -2      282.79      299.33     60.21 o 
   6   7  -2       23.71        6.15     59.43 o 
   7   7  -2     5721.25     5798.83     91.60 o 
   8   7  -2      307.34      344.01     38.44 o 
   9   7  -2     3792.16     3834.46     67.30 o 
  10   7  -2     7225.99     6952.88     85.04 o 
  11   7  -2      675.68      642.09     41.11 o 
  12   7  -2     5205.39     4934.46    123.16 o 
  13   7  -2     4807.72     4648.28     85.60 o 
  14   7  -2     3032.82     3099.03    108.60 o 
  15   7  -2     2353.30     2518.20     87.73 o 
  16   7  -2     4611.35     4620.55    171.62 o 
  17   7  -2     1553.51     1401.41     71.59 o 
  18   7  -2     4428.89     4546.50    178.98 o 
  19   7  -2      992.03     1010.68     80.95 o 
  20   7  -2      185.25      323.94     61.81 o 
  21   7  -2     2272.84     2268.46    129.94 o 
  22   7  -2     1050.47     1107.00     89.02 o 
  23   7  -2     1066.21     1121.49     85.80 o 
  24   7  -2     1305.47     1195.19    117.61 o 
   0   8  -2     1755.46     2006.53    140.50 o 
   1   8  -2      324.69      318.72     73.40 o 
   2   8  -2     4088.26     3637.21     80.88 o 
   3   8  -2     7488.99     7294.76    127.91 o 
   4   8  -2       25.87       33.61     40.43 o 
   5   8  -2     4979.52     4879.97     81.90 o 
   6   8  -2     1372.15     1376.23     50.00 o 
   7   8  -2     1072.69     1089.56     47.79 o 
   8   8  -2      536.14      478.03     44.90 o 
   9   8  -2     9271.51     9093.43    106.42 o 
  10   8  -2     2121.32     2135.65     62.18 o 
  11   8  -2     5278.33     5056.22    112.03 o 
  12   8  -2     1051.34      944.83     57.42 o 
  13   8  -2      132.18      142.16     54.09 o 
  14   8  -2      937.39     1058.85     65.33 o 
  15   8  -2      106.22       72.64     59.02 o 
  16   8  -2     2170.00     2297.16     86.66 o 
  17   8  -2     2782.07     2810.40    104.76 o 
  18   8  -2      844.07      852.52     68.75 o 
  19   8  -2     1100.97     1191.97     73.29 o 
  20   8  -2     1782.48     1683.54     90.84 o 
  21   8  -2      577.47      574.54     70.68 o 
  22   8  -2      481.17      544.77     69.73 o 
  23   8  -2     3595.72     2955.04    249.88 o 
   1   9  -2     8901.88     8750.44    110.06 o 
   2   9  -2     3249.83     3171.29     70.97 o 
   3   9  -2      297.95      263.93     39.93 o 
   4   9  -2     1810.61     1790.05     55.10 o 
   5   9  -2     8023.85     7416.20     99.30 o 
   6   9  -2     3511.37     3566.63     76.65 o 
   7   9  -2     5402.63     5432.25     90.83 o 
   8   9  -2     1678.64     1774.85     62.54 o 
   9   9  -2     4380.20     4492.14    106.20 o 
  10   9  -2     2299.16     2299.41     88.58 o 
  11   9  -2     2601.07     2664.90     89.18 o 
  12   9  -2      683.89      802.18     61.50 o 
  13   9  -2     9202.35     9517.21    177.05 o 
  14   9  -2     1317.93     1318.09     77.26 o 
  15   9  -2     3589.82     3433.93    186.65 o 
  16   9  -2      417.06      480.02     64.87 o 
  17   9  -2       93.12      122.61     62.99 o 
  18   9  -2       28.98       23.06     63.39 o 
  19   9  -2     4223.11     3952.63    156.32 o 
  20   9  -2      343.65      409.89     70.07 o 
  21   9  -2     3358.91     3459.41    119.40 o 
   0  10  -2     8810.07     9407.71    258.47 o 
   1  10  -2      201.98      176.09     47.01 o 
   2  10  -2     1517.64     1449.11     55.77 o 
   3  10  -2     6843.17     6410.38    105.97 o 
   4  10  -2     7595.90     7427.06    132.18 o 
   5  10  -2     1613.34     1685.50     66.66 o 
   6  10  -2     3425.16     3492.19     88.43 o 
   7  10  -2       73.06       89.55     57.42 o 
   8  10  -2     1311.60     1475.36     67.59 o 
   9  10  -2      619.44      714.49     61.30 o 
  10  10  -2      639.07      608.27     61.38 o 
  11  10  -2     3074.49     3187.38    153.28 o 
  12  10  -2     1236.65     1386.32     75.69 o 
  13  10  -2     1407.69     1461.06    103.08 o 
  14  10  -2     2024.74     2125.31    148.48 o 
  15  10  -2      287.03      288.13     65.63 o 
  16  10  -2      629.16      718.02     71.20 o 
  17  10  -2     1035.40     1181.40     74.69 o 
  18  10  -2      985.06      936.34     70.34 o 
  19  10  -2     1343.90     1370.81     89.95 o 
  20  10  -2     1636.16     1244.54     83.67 o 
   1  11  -2       57.51       79.81     55.02 o 
   2  11  -2    11909.26    12148.43    167.60 o 
   3  11  -2      931.31      920.26     64.75 o 
   4  11  -2     6693.93     6698.37    118.99 o 
   5  11  -2     3930.93     4135.61     99.80 o 
   6  11  -2      978.45     1099.38     67.14 o 
   7  11  -2     3700.01     3882.17     97.61 o 
   8  11  -2     4258.23     4286.93    101.07 o 
   9  11  -2      940.57     1088.85     67.94 o 
  10  11  -2     2222.41     2150.26     85.13 o 
  11  11  -2      516.67      491.16     64.79 o 
  12  11  -2     1280.16     1299.61    102.11 o 
  13  11  -2      887.16      926.33     70.28 o 
  14  11  -2      134.32      179.85     65.63 o 
  15  11  -2      275.77      368.65     72.20 o 
  16  11  -2     2911.61     2924.36    105.09 o 
  17  11  -2      103.28       87.18     77.14 o 
  18  11  -2     3188.25     3217.25    111.00 o 
  19  11  -2      185.76      171.02     60.34 o 
   0  12  -2    10259.12     9722.74    213.64 o 
   1  12  -2      653.15      647.01     70.53 o 
   2  12  -2     1309.48     1491.12     78.39 o 
   3  12  -2      808.79      881.83     62.88 o 
   4  12  -2     1492.40     1469.59     68.43 o 
   5  12  -2     1813.23     1898.31     78.83 o 
   6  12  -2     6126.75     6078.95    151.07 o 
   7  12  -2       44.60       26.24     60.41 o 
   8  12  -2     4377.14     4683.64    168.92 o 
   9  12  -2     2181.25     2326.58    121.90 o 
  10  12  -2      361.54      348.85     65.96 o 
  11  12  -2     1080.55     1236.97     75.71 o 
  12  12  -2     2753.08     2337.38     96.81 o 
  13  12  -2      168.58      200.49     65.33 o 
  14  12  -2     4585.15     4540.99    116.46 o 
  15  12  -2     1498.71     1592.94     95.54 o 
  16  12  -2      868.37     1017.76     84.11 o 
  17  12  -2     1134.43      999.83     83.13 o 
   1  13  -2     4412.13     4198.40    170.05 o 
   2  13  -2      947.75     1023.45     77.17 o 
   3  13  -2      248.21      251.20     67.56 o 
   4  13  -2     2646.58     2734.85    153.26 o 
   5  13  -2     1293.96     1425.99     94.27 o 
   6  13  -2     1772.88     1943.04    105.75 o 
   7  13  -2     1639.47     1834.95     92.64 o 
   8  13  -2      509.38      625.55     76.43 o 
   9  13  -2      680.35      772.56     76.49 o 
  10  13  -2     1442.16     1470.34     85.18 o 
  11  13  -2      417.05      431.23     75.61 o 
  12  13  -2      157.30      184.01     70.69 o 
  13  13  -2     3446.99     3300.02    123.95 o 
  14  13  -2        3.29       -6.15     63.79 o 
   0  14  -2     2515.02     2778.54    151.80 o 
   1  14  -2      864.71      878.32     83.36 o 
   2  14  -2       65.10       66.39     78.40 o 
   3  14  -2     3169.50     3397.00    177.24 o 
   4  14  -2       89.17      108.29     76.02 o 
   5  14  -2     4393.58     4048.16    122.15 o 
   6  14  -2      206.03      246.85     75.92 o 
   7  14  -2      203.14      170.81     75.08 o 
   8  14  -2      124.11       92.93     73.31 o 
   9  14  -2     2708.05     2571.92    109.70 o 
  10  14  -2      583.70      738.23     70.64 o 
  11  14  -2     4291.32     3999.32    108.68 o 
   1  15  -2     3663.59     3540.18    132.02 o 
   2  15  -2      430.44      579.57     75.64 o 
   3  15  -2      155.95      214.80     81.11 o 
   4  15  -2     1434.55     1396.61     93.55 o 
   5  15  -2     1194.48     1172.14    108.48 o 
   6  15  -2      140.45      109.41     64.56 o 
   2   0  -1    12900.25    12910.50    180.48 o 
   4   0  -1    30152.63    26087.81    320.81 o 
   6   0  -1     2340.50     2736.64     70.29 o 
   8   0  -1     1625.57     1696.66     49.59 o 
  10   0  -1    12997.87    11970.78    171.13 o 
  12   0  -1     2662.40     2406.86     85.14 o 
  14   0  -1     4041.96     4271.05    119.20 o 
  16   0  -1     2386.23     2322.38     88.22 o 
  18   0  -1    17633.85    17218.37    300.86 o 
  20   0  -1     2312.19     2250.72    101.52 o 
  22   0  -1     6932.88     6682.43    307.90 o 
  24   0  -1     4847.09     5377.03    240.96 o 
  26   0  -1     1669.78     1674.18    326.54 o 
   0   1  -1    23204.63    20324.76    391.70 o 
   1   1  -1    10562.50    10377.32     91.31 o 
   2   1  -1    26675.29    21795.94    242.78 o 
   3   1  -1    18436.97    18008.63    167.58 o 
   4   1  -1     5196.77     5197.31     60.72 o 
   5   1  -1     9039.41     9271.59    104.67 o 
   6   1  -1     8656.84     8758.35     91.60 o 
   7   1  -1      336.58      342.99     22.06 o 
   8   1  -1     1578.98     1218.69     35.11 o 
   9   1  -1      833.07      801.46     30.03 o 
  10   1  -1     8509.34     7522.49     85.34 o 
  11   1  -1     2142.31     2460.23     53.29 o 
  12   1  -1     5124.11     4806.62     81.45 o 
  13   1  -1     1118.21     1134.19     56.73 o 
  14   1  -1     6341.59     6172.91     98.57 o 
  15   1  -1      266.18      308.61     35.48 o 
  16   1  -1     3854.76     3646.23     83.82 o 
  17   1  -1     5622.50     5638.12     86.88 o 
  18   1  -1     1866.45     1839.74     58.87 o 
  19   1  -1     2320.55     2196.43    105.23 o 
  20   1  -1     3457.40     3363.60     86.18 o 
  21   1  -1     1489.99     1706.50     69.32 o 
  22   1  -1     2103.41     1882.22     81.85 o 
  23   1  -1     3666.07     3486.34    143.71 o 
  24   1  -1      427.74      559.81     96.64 o 
  25   1  -1      354.44      372.33    112.19 o 
  26   1  -1     1713.35     1809.87    151.96 o 
  27   1  -1       25.34        9.74     86.09 o 
   1   2  -1    30268.35    26827.90    321.98 o 
   2   2  -1     1927.56     1737.09     32.58 o 
   3   2  -1     4065.28     3898.20     54.52 o 
   4   2  -1     7869.13     7037.25     82.32 o 
   5   2  -1    10779.10    10882.25    119.58 o 
   6   2  -1      632.91      614.75     24.92 o 
   7   2  -1    10630.81    11117.00    102.29 o 
   8   2  -1      703.31      774.15     31.87 o 
   9   2  -1      173.94      161.49     25.31 o 
  10   2  -1     1435.92     1148.31     39.22 o 
  11   2  -1     4681.34     4749.56     73.39 o 
  12   2  -1      191.90       57.72     45.77 o 
  13   2  -1      537.56      597.52     53.87 o 
  14   2  -1      774.17      875.81     71.89 o 
  15   2  -1     9806.46     9545.83    107.59 o 
  16   2  -1      373.61      416.24     42.32 o 
  17   2  -1     2495.50     2249.55     76.49 o 
  18   2  -1     3113.45     2881.17     92.86 o 
  19   2  -1     3104.66     3235.44     99.34 o 
  20   2  -1     2726.19     2825.78     83.05 o 
  21   2  -1     5600.89     5645.31    150.96 o 
  22   2  -1       41.34        7.67     63.97 o 
  23   2  -1     1317.73     1215.19     92.54 o 
  24   2  -1     1024.71     1147.76     80.38 o 
  25   2  -1     1453.08     1641.67    109.33 o 
  26   2  -1     1246.55     1351.37    133.26 o 
  27   2  -1     2919.82     2238.47    140.38 o 
   0   3  -1     2476.07     2582.49     53.12 o 
   1   3  -1     3866.72     4172.26     56.86 o 
   2   3  -1      868.35      629.90     29.17 o 
   3   3  -1    18664.52    18711.29    187.78 o 
   4   3  -1     2939.86     2614.38     47.66 o 
   5   3  -1    10244.95    10186.57    105.89 o 
   6   3  -1      238.57      227.73     25.14 o 
   7   3  -1     1350.00     1392.18     39.56 o 
   8   3  -1     9250.47     8750.73     98.81 o 
   9   3  -1    17310.93    18632.03    190.35 o 
  10   3  -1     3650.73     3939.44     68.92 o 
  11   3  -1    14188.22    14368.34    165.29 o 
  12   3  -1     3576.95     3973.97     91.58 o 
  13   3  -1     3556.96     3318.39     95.97 o 
  14   3  -1      590.67      589.10     42.34 o 
  15   3  -1     3686.37     4020.20     74.30 o 
  16   3  -1     1212.54     1235.33     49.99 o 
  17   3  -1     5713.47     5861.77    125.45 o 
  18   3  -1     2013.35     1867.98     82.11 o 
  19   3  -1     8161.59     8006.28    131.35 o 
  20   3  -1     1597.47     1775.54     83.43 o 
  21   3  -1      609.73      607.45     65.30 o 
  22   3  -1      225.54      307.03     67.03 o 
  23   3  -1     3639.57     3729.36    121.71 o 
  24   3  -1      155.85      128.73     71.66 o 
  25   3  -1     4382.80     4166.84    155.85 o 
  26   3  -1       64.04      100.95     85.16 o 
   1   4  -1     8376.10     8009.25     90.52 o 
   2   4  -1     3385.56     3530.33     49.41 o 
   3   4  -1     4537.60     4262.84     56.01 o 
   4   4  -1     4914.79     5035.19     63.99 o 
   5   4  -1     8969.52     8252.63     88.69 o 
   6   4  -1    13541.04    12915.93    121.39 o 
   7   4  -1     3758.67     3695.02     58.87 o 
   8   4  -1     5204.25     4924.79     79.41 o 
   9   4  -1     7068.97     6861.34     97.88 o 
  10   4  -1    17246.99    18545.09    199.52 o 
  11   4  -1      646.33      750.41     52.22 o 
  12   4  -1     4627.91     4808.54     93.01 o 
  13   4  -1     6900.80     6969.17    103.05 o 
  14   4  -1      310.40      314.88     38.56 o 
  15   4  -1     2002.34     2062.65     57.11 o 
  16   4  -1     6139.41     6108.78     94.16 o 
  17   4  -1      420.86      392.36     50.35 o 
  18   4  -1      501.55      416.74     57.34 o 
  19   4  -1     1693.62     1965.56     81.16 o 
  20   4  -1      522.65      422.54     66.58 o 
  21   4  -1     2489.08     2411.72     91.84 o 
  22   4  -1     2257.22     2085.05    177.11 o 
  23   4  -1      923.55     1035.69     81.92 o 
  24   4  -1     1831.01     1985.04     91.57 o 
  25   4  -1      360.40      323.00     80.72 o 
  26   4  -1      137.20      144.30     80.70 o 
   0   5  -1     5825.88     5301.50     95.63 o 
   1   5  -1      274.15      189.95     27.43 o 
   2   5  -1     2199.20     1949.26     41.49 o 
   3   5  -1      841.27      766.90     31.54 o 
   4   5  -1     4625.29     4959.07     70.19 o 
   5   5  -1      307.48      275.43     32.69 o 
   6   5  -1     5855.76     5914.58     85.76 o 
   7   5  -1     1784.44     1445.29     50.33 o 
   8   5  -1    28364.14    29766.54    290.93 o 
   9   5  -1     3284.34     3516.58     84.23 o 
  10   5  -1      430.10      575.61     53.22 o 
  11   5  -1     2654.33     2693.80     77.42 o 
  12   5  -1     4012.53     4156.01     71.48 o 
  13   5  -1      696.07      724.95     37.69 o 
  14   5  -1    13192.58    13200.67    141.95 o 
  15   5  -1     1590.80     1538.24     54.11 o 
  16   5  -1     1079.39     1057.64     52.29 o 
  17   5  -1     2331.95     2469.75     77.43 o 
  18   5  -1     2076.46     2042.67     76.09 o 
  19   5  -1     2231.02     2464.97    104.16 o 
  20   5  -1     1274.79     1256.47     74.27 o 
  21   5  -1      945.17     1002.96     74.34 o 
  22   5  -1     2883.28     3154.76    107.06 o 
  23   5  -1      570.00      677.61     75.24 o 
  24   5  -1       36.18       25.13     66.65 o 
  25   5  -1     2057.29     2173.83    135.65 o 
   1   6  -1     8647.38     8804.21    105.64 o 
   2   6  -1    12237.55    11855.15    128.84 o 
   3   6  -1     2213.96     2594.85     56.87 o 
   4   6  -1     6505.48     6926.44     96.67 o 
   5   6  -1     5455.36     5528.65     85.14 o 
   6   6  -1     5233.80     5107.10     86.41 o 
   7   6  -1     2524.72     2836.12     72.77 o 
   8   6  -1     5789.47     6081.19     97.85 o 
   9   6  -1     1034.54     1053.47     59.80 o 
  10   6  -1     9840.57    10309.34    141.92 o 
  11   6  -1     1187.70     1123.91     43.58 o 
  12   6  -1     4783.36     4903.13     75.17 o 
  13   6  -1       77.38       61.57     38.65 o 
  14   6  -1     1134.86     1042.56     53.37 o 
  15   6  -1      813.38      808.95     51.73 o 
  16   6  -1     6705.54     6942.26    120.60 o 
  17   6  -1      175.13      179.24     52.50 o 
  18   6  -1     3739.33     4026.81     97.21 o 
  19   6  -1      601.10      589.74     60.15 o 
  20   6  -1      524.48      602.38     62.94 o 
  21   6  -1     1122.90     1129.27     87.18 o 
  22   6  -1     2420.90     2577.53    160.50 o 
  23   6  -1      263.41      311.91     77.54 o 
  24   6  -1     8188.62     8054.70    175.50 o 
  25   6  -1      327.21      224.01     70.45 o 
   0   7  -1    14926.01    15825.25    289.57 o 
   1   7  -1     1814.68     1824.83     63.79 o 
   2   7  -1     1697.96     1564.79     61.41 o 
   3   7  -1     2048.20     1719.96     63.99 o 
   4   7  -1     1723.63     2087.47     88.10 o 
   5   7  -1     5178.94     5203.23    115.01 o 
   6   7  -1     3613.78     3809.75    102.03 o 
   7   7  -1      631.25      710.28     56.65 o 
   8   7  -1     2492.63     2573.31     76.50 o 
   9   7  -1     5851.05     5873.32     78.51 o 
  10   7  -1      798.75      934.89     42.81 o 
  11   7  -1     3246.88     3250.68     86.02 o 
  12   7  -1     3968.98     3994.34    118.24 o 
  13   7  -1      142.52      187.47     42.33 o 
  14   7  -1     4350.96     4566.32    102.54 o 
  15   7  -1      115.39      110.40     51.21 o 
  16   7  -1     2234.54     2266.90     79.00 o 
  17   7  -1     1583.35     1623.57     68.34 o 
  18   7  -1     2765.62     2473.33     94.67 o 
  19   7  -1      536.69      535.49     61.63 o 
  20   7  -1     1479.47     1632.15     84.86 o 
  21   7  -1      217.68      273.86     66.01 o 
  22   7  -1     2201.12     2447.36     99.80 o 
  23   7  -1     1875.31     1884.70     90.16 o 
  24   7  -1      271.46      279.54     60.96 o 
   1   8  -1     4310.05     4266.44     92.79 o 
   2   8  -1     6446.70     6984.42    118.49 o 
   3   8  -1      983.33      977.59     71.47 o 
   4   8  -1      534.37      398.50     64.36 o 
   5   8  -1     5837.99     5900.65     85.60 o 
   6   8  -1     1074.74     1088.64     46.83 o 
   7   8  -1    19102.72    18842.33    187.28 o 
   8   8  -1      554.28      601.12     46.74 o 
   9   8  -1     5302.92     5183.46    107.08 o 
  10   8  -1     1519.55     1609.58     56.57 o 
  11   8  -1     3387.25     3342.95    103.53 o 
  12   8  -1     1726.01     1767.65     66.48 o 
  13   8  -1    11476.64    11676.84    152.22 o 
  14   8  -1     2435.28     2450.96     95.80 o 
  15   8  -1     3858.26     3941.40     97.51 o 
  16   8  -1     3322.83     3414.63    144.41 o 
  17   8  -1      514.12      531.64     60.48 o 
  18   8  -1      892.54      865.46     66.33 o 
  19   8  -1     2783.67     2604.09     93.23 o 
  20   8  -1      982.90     1026.34     69.21 o 
  21   8  -1     3396.38     3422.02    108.21 o 
  22   8  -1      843.45      791.90     66.18 o 
  23   8  -1     1266.08     1043.02     84.56 o 
   0   9  -1     2094.06     2156.52     74.26 o 
   1   9  -1     3775.16     4150.32     72.24 o 
   2   9  -1     2712.58     2472.24     57.52 o 
   3   9  -1     5817.49     6034.26     82.13 o 
   4   9  -1      902.91      831.99     44.02 o 
   5   9  -1     5782.31     5751.62    103.06 o 
   6   9  -1     3169.84     2916.66     84.22 o 
   7   9  -1     1846.99     1821.42     63.55 o 
   8   9  -1      738.29      701.75     54.04 o 
   9   9  -1     7004.34     7001.89    112.97 o 
  10   9  -1      130.70      144.20     53.11 o 
  11   9  -1     4315.68     4299.52     93.45 o 
  12   9  -1     5840.82     5715.19    101.19 o 
  13   9  -1     1374.51     1493.88     62.37 o 
  14   9  -1     2065.03     1881.57     78.09 o 
  15   9  -1     3410.08     3387.82    152.02 o 
  16   9  -1      130.66       95.30     59.51 o 
  17   9  -1     4766.15     4879.44    129.09 o 
  18   9  -1       57.58       48.89     62.95 o 
  19   9  -1     1651.05     1801.20     81.66 o 
  20   9  -1      745.46      778.54     66.75 o 
  21   9  -1      425.16      375.77     64.18 o 
  22   9  -1      108.14      125.93     56.11 o 
   1  10  -1      834.69      909.11     49.13 o 
   2  10  -1     6569.09     6499.08    114.16 o 
   3  10  -1       27.60       26.70     43.53 o 
   4  10  -1     9840.73     9037.78    154.17 o 
   5  10  -1     2536.59     2681.15    121.43 o 
   6  10  -1      124.63       92.03     51.68 o 
   7  10  -1     4034.85     3829.37     91.93 o 
   8  10  -1     1200.10     1155.52     65.42 o 
   9  10  -1      471.93      434.54     60.06 o 
  10  10  -1     1058.82     1138.59     68.29 o 
  11  10  -1       65.14       71.83     56.05 o 
  12  10  -1      232.05      215.41     56.09 o 
  13  10  -1      804.51      891.05     67.59 o 
  14  10  -1      287.30      248.52     62.91 o 
  15  10  -1     2877.68     3263.58    128.65 o 
  16  10  -1      774.10      749.05     70.30 o 
  17  10  -1      524.71      591.07     68.94 o 
  18  10  -1     4393.21     4300.37    114.39 o 
  19  10  -1     1302.23     1332.56     73.52 o 
  20  10  -1      420.95      457.74     60.52 o 
   0  11  -1    10353.33    10069.02    189.50 o 
   1  11  -1      291.06      296.45     49.66 o 
   2  11  -1     7035.75     6808.78    108.16 o 
   3  11  -1      705.97      716.31     53.71 o 
   4  11  -1     5928.19     5688.83    136.07 o 
   5  11  -1      245.78      230.22     57.05 o 
   6  11  -1     5582.53     5548.23    111.88 o 
   7  11  -1      625.72      752.51     65.45 o 
   8  11  -1      191.42      203.89     59.82 o 
   9  11  -1     1311.25     1236.15     70.55 o 
  10  11  -1      893.64      839.85     63.51 o 
  11  11  -1     1699.94     1690.94     98.50 o 
  12  11  -1     1426.11     1349.11    119.82 o 
  13  11  -1      933.10     1063.98     75.53 o 
  14  11  -1     4969.76     5114.07    131.29 o 
  15  11  -1      589.58      632.26     76.67 o 
  16  11  -1     1946.74     2358.23    102.21 o 
  17  11  -1       62.28       85.73     68.01 o 
  18  11  -1      897.34      808.09     71.61 o 
  19  11  -1       99.25      117.78     54.42 o 
   1  12  -1      826.99      881.72     57.70 o 
   2  12  -1     5479.65     5327.15    118.53 o 
   3  12  -1     1102.97     1097.08     67.40 o 
   4  12  -1     7149.44     6935.91    176.52 o 
   5  12  -1      900.32     1014.42     72.49 o 
   6  12  -1      668.40      706.69     66.19 o 
   7  12  -1      301.20      325.67     62.64 o 
   8  12  -1     1414.35     1370.29     70.37 o 
   9  12  -1      358.59      352.08     60.40 o 
  10  12  -1     8556.28     8380.62    157.63 o 
  11  12  -1      655.12      978.90     72.65 o 
  12  12  -1     4093.60     4081.00    114.86 o 
  13  12  -1     3099.57     2826.90    118.62 o 
  14  12  -1       91.69      125.03     63.59 o 
  15  12  -1      519.60      526.01     71.29 o 
  16  12  -1     1397.28     1371.99     80.15 o 
  17  12  -1      520.41      553.84     64.38 o 
   0  13  -1      537.77      562.56     74.88 o 
   1  13  -1     1257.36     1167.84     65.45 o 
   2  13  -1      479.91      474.02     60.34 o 
   3  13  -1     3377.92     3359.90    190.70 o 
   4  13  -1       97.09      106.84     66.20 o 
   5  13  -1     3179.42     3175.47    186.01 o 
   6  13  -1     1934.04     1896.35    106.44 o 
   7  13  -1      133.61      169.61     63.58 o 
   8  13  -1      139.70      190.98     64.32 o 
   9  13  -1     4539.84     4654.39    140.95 o 
  10  13  -1       57.95      108.68     65.84 o 
  11  13  -1     6159.82     6100.54    137.00 o 
  12  13  -1     2595.32     2637.09    104.55 o 
  13  13  -1      120.34      137.87     60.27 o 
  14  13  -1      309.26      299.84     57.87 o 
  15  13  -1     2250.80     1898.37    115.11 o 
   1  14  -1     2836.10     3060.40    105.40 o 
   2  14  -1      292.37      291.47     67.78 o 
   3  14  -1      792.25      888.99     81.70 o 
   4  14  -1     1424.13     1355.18     88.19 o 
   5  14  -1     2425.14     2602.89     93.04 o 
   6  14  -1      660.38      694.04     68.91 o 
   7  14  -1     2452.81     2382.50     91.07 o 
   8  14  -1     1377.58     1504.44     94.56 o 
   9  14  -1      865.45      883.71     66.83 o 
  10  14  -1      155.65      135.18     56.68 o 
  11  14  -1      900.03      864.86     71.42 o 
  12  14  -1      125.77      129.71     60.29 o 
   0  15  -1     2575.37     2553.90    163.69 o 
   1  15  -1      412.52      484.76     77.00 o 
   2  15  -1      385.22      316.66     70.28 o 
   3  15  -1     4373.04     4317.59    127.20 o 
   4  15  -1      281.43      221.08     71.11 o 
   5  15  -1     2413.07     2195.65    111.55 o 
   6  15  -1      832.74      736.71     76.72 o 
   7  15  -1       19.39       14.32     66.90 o 
   4   0   0    29166.42    25649.35    382.34 o 
   6   0   0    62712.51    47969.62    788.64 o 
   8   0   0      926.19      927.90     45.55 o 
  10   0   0     1123.28      780.19     55.87 o 
  12   0   0      360.74      402.20     67.68 o 
  14   0   0     7119.11     7100.93    167.49 o 
  16   0   0     3913.79     4042.00    107.97 o 
  18   0   0     1619.51     1581.56    117.68 o 
  20   0   0     7383.21     7852.03    234.63 o 
  22   0   0    15122.00    15106.68    315.50 o 
  24   0   0     3483.90     3681.17    166.01 o 
  26   0   0     2083.90     1912.82    174.98 o 
   2   1   0    15509.64    13254.54    113.41 o 
   3   1   0      836.61      920.50     18.92 o 
   4   1   0     5674.27     6353.20     67.90 o 
   5   1   0     1819.15     1923.82     32.98 o 
   6   1   0       35.71       38.08     19.07 o 
   7   1   0    30631.13    28887.71    243.31 o 
   8   1   0    28108.53    26005.77    218.20 o 
   9   1   0     3893.01     3514.60     51.42 o 
  10   1   0     8060.29     8194.93     92.97 o 
  11   1   0      113.04       88.55     35.03 o 
  12   1   0      351.00      336.08     40.25 o 
  13   1   0     2895.51     2753.46     74.26 o 
  14   1   0      817.81     1012.75     63.73 o 
  15   1   0     1677.87     1391.36     46.52 o 
  16   1   0     8310.06     8502.86     98.06 o 
  17   1   0     1880.35     1834.45     56.42 o 
  18   1   0     1893.54     2000.22     73.26 o 
  19   1   0     1839.86     1816.40     90.35 o 
  20   1   0        5.50      -18.99     56.47 o 
  21   1   0     7270.28     7107.57    136.18 o 
  22   1   0      730.85      836.53     69.76 o 
  23   1   0        7.86       18.62     62.75 o 
  24   1   0     1854.50     1885.97    104.41 o 
  25   1   0      337.46      329.09     78.08 o 
  26   1   0      135.90       80.21     85.38 o 
  27   1   0     1080.28      774.23     87.56 o 
   0   2   0    29716.23    24284.30    394.29 o 
   1   2   0      348.95      310.50     14.44 o 
   2   2   0     6721.84     7622.54     79.95 o 
   4   2   0    26390.32    26088.08    249.15 o 
   5   2   0    20756.51    19762.25    181.26 o 
   6   2   0     3932.83     3885.68     47.91 o 
   7   2   0     2027.54     2340.46     39.51 o 
   8   2   0     5890.61     5564.94     64.23 o 
   9   2   0    17018.77    15425.04    144.42 o 
  10   2   0     5478.80     5200.66     73.03 o 
  11   2   0     9521.49     9200.23    112.59 o 
  12   2   0     6315.12     6718.47     94.23 o 
  13   2   0        0.93        3.34     45.34 o 
  14   2   0     3341.75     3456.77     90.11 o 
  15   2   0     3450.74     3329.65     64.01 o 
  16   2   0      722.19      873.95     45.37 o 
  17   2   0     2733.54     2819.78     65.66 o 
  18   2   0      155.49      127.64     47.83 o 
  19   2   0      511.27      693.41     59.26 o 
  20   2   0      411.74      411.08     59.83 o 
  21   2   0      180.61      130.34     58.88 o 
  22   2   0     1011.92     1121.36     71.36 o 
  23   2   0      497.10      577.30     79.77 o 
  24   2   0      144.91      167.80     78.19 o 
  25   2   0     1756.68     1778.02    114.51 o 
  26   2   0     1982.83     1510.88    124.00 o 
  27   2   0        5.95       35.23     79.62 o 
   1   3   0    12605.60    11729.35    113.81 o 
   2   3   0    13109.80    14169.35    143.97 o 
   3   3   0       17.17       11.18     20.56 o 
   4   3   0     2376.62     1885.79     35.90 o 
   5   3   0    14098.38    13947.22    127.10 o 
   6   3   0     2117.17     1696.65     40.93 o 
   7   3   0    38441.75    35860.20    292.32 o 
   8   3   0      952.64      937.72     33.74 o 
   9   3   0    13837.69    14494.93    140.64 o 
  10   3   0       53.96      133.18     36.09 o 
  11   3   0    14336.90    14949.26    161.25 o 
  12   3   0     6105.33     5744.28     91.67 o 
  13   3   0    18247.92    18293.73    198.21 o 
  14   3   0     1796.11     1855.34     54.55 o 
  15   3   0     2345.45     2178.21     61.43 o 
  16   3   0      698.72      692.12     47.25 o 
  17   3   0     1365.62     1398.50     58.05 o 
  18   3   0     3659.06     3549.92    131.01 o 
  19   3   0     3593.19     3471.53     99.65 o 
  20   3   0     2005.25     2329.87     81.74 o 
  21   3   0     2397.79     2328.13    109.53 o 
  22   3   0     1484.53     1530.27    152.37 o 
  23   3   0     1036.07      832.53     82.93 o 
  24   3   0      227.01      177.37     75.36 o 
  25   3   0     3164.70     3033.53    120.78 o 
  26   3   0       29.59       43.15     66.88 o 
   0   4   0    14906.07    14680.47    177.85 o 
   1   4   0     5353.09     4582.43     53.21 o 
   2   4   0    14339.97    13202.06    118.53 o 
   3   4   0    18951.92    17067.70    162.71 o 
   4   4   0     7251.75     6875.64     78.52 o 
   5   4   0     4546.00     4028.99     55.83 o 
   6   4   0     4558.33     4201.95     59.50 o 
   7   4   0      815.91      694.04     38.09 o 
   8   4   0     8457.04     9942.21    114.12 o 
   9   4   0    18177.48    18872.64    188.46 o 
  10   4   0     5696.97     5757.67     88.51 o 
  11   4   0     4620.16     4701.56     83.12 o 
  12   4   0     2646.73     3070.24     86.64 o 
  13   4   0      465.32      498.83     50.49 o 
  14   4   0     2550.28     2564.83     71.74 o 
  15   4   0     5097.49     4854.79     84.41 o 
  16   4   0     1081.27     1056.15     51.61 o 
  17   4   0     2941.29     2747.04     72.77 o 
  18   4   0        5.25       18.41     52.20 o 
  19   4   0     4849.64     4855.30    113.59 o 
  20   4   0     2079.04     2317.09     88.06 o 
  21   4   0      174.39      245.57     64.60 o 
  22   4   0     1005.66      770.34     79.80 o 
  23   4   0     2008.89     2241.48    106.07 o 
  24   4   0        1.25        7.19     72.21 o 
  25   4   0     1895.24     1581.62     86.97 o 
  26   4   0      930.55      963.34     73.25 o 
   1   5   0    14544.19    13041.46    120.10 o 
   2   5   0     2565.02     2197.91     45.54 o 
   3   5   0     2106.02     2002.98     42.99 o 
   4   5   0    37454.07    36788.63    313.36 o 
   5   5   0     7386.18     6558.28     79.06 o 
   6   5   0      434.29      437.80     34.13 o 
   7   5   0      649.33      461.54     37.53 o 
   8   5   0     5284.50     6031.26     96.66 o 
   9   5   0     2098.09     2218.14     69.95 o 
  10   5   0    12813.15    12975.92    164.26 o 
  11   5   0       71.28       31.10     53.45 o 
  12   5   0     1865.84     1858.56     61.53 o 
  13   5   0      915.06      837.35     41.33 o 
  14   5   0     3330.12     2992.50     75.71 o 
  15   5   0       42.62       30.93     39.18 o 
  16   5   0     1002.73      979.50     56.59 o 
  17   5   0      730.25      679.75     57.46 o 
  18   5   0     6260.48     6083.81    117.10 o 
  19   5   0      550.38      641.72     67.51 o 
  20   5   0      394.34      498.39     65.78 o 
  21   5   0      294.25      341.03     65.56 o 
  22   5   0    10412.09    10185.38    212.30 o 
  23   5   0       88.40      176.97     69.74 o 
  24   5   0     2835.36     2700.73    105.35 o 
  25   5   0      132.08      102.46     67.82 o 
   0   6   0      566.77      389.57     57.11 o 
   1   6   0      915.43      765.16     39.01 o 
   2   6   0     3924.75     3218.00     61.49 o 
   3   6   0       77.18      188.94     37.40 o 
   4   6   0      260.68      180.20     38.28 o 
   5   6   0     1598.73     2019.83     56.66 o 
   6   6   0    22762.10    21919.95    211.18 o 
   7   6   0     1137.43     1127.45     50.01 o 
   8   6   0    16537.84    16194.06    192.49 o 
   9   6   0      800.58      860.38     56.69 o 
  10   6   0     4080.57     3985.32     95.24 o 
  11   6   0     2893.06     2827.86     70.24 o 
  12   6   0    26348.32    26283.02    228.43 o 
  13   6   0       31.73       50.39     38.52 o 
  14   6   0     8647.78     8803.27    112.26 o 
  15   6   0       34.70       41.46     44.92 o 
  16   6   0        5.53        2.86     50.32 o 
  17   6   0       88.16       88.14     52.03 o 
  18   6   0       82.16      141.75     56.13 o 
  19   6   0       48.27       74.02     57.38 o 
  20   6   0     2200.04     2242.80     82.04 o 
  21   6   0      916.96      708.53     72.92 o 
  22   6   0      673.41      490.52     72.77 o 
  23   6   0       20.50        7.52     71.93 o 
  24   6   0      350.87      337.78     70.55 o 
  25   6   0      146.87      180.53     63.90 o 
   1   7   0      148.33      312.48     53.60 o 
   2   7   0     3021.44     2927.98     77.47 o 
   3   7   0      124.77      175.01     44.92 o 
   4   7   0    18402.97    17301.28    188.75 o 
   5   7   0     2615.03     2611.20     68.61 o 
   6   7   0      329.68      402.07     49.13 o 
   7   7   0    10407.83    11060.66    150.38 o 
   8   7   0     4475.12     4759.86    101.70 o 
   9   7   0     2406.49     2396.28     65.61 o 
  10   7   0    19200.87    18701.95    177.90 o 
  11   7   0       99.23      106.26     36.72 o 
  12   7   0     2367.11     2289.37     76.93 o 
  13   7   0    11983.70    12338.67    180.75 o 
  14   7   0     1801.50     1836.96     61.54 o 
  15   7   0     1405.63     1469.49     65.24 o 
  16   7   0     1788.21     1612.54     66.92 o 
  17   7   0      248.06      256.18     54.50 o 
  18   7   0      963.17      928.45     61.83 o 
  19   7   0     1568.93     1728.34     74.63 o 
  20   7   0       10.62      -19.30     59.74 o 
  21   7   0     1084.43     1087.94     74.89 o 
  22   7   0      500.49      412.07     71.55 o 
  23   7   0      675.94      672.59     76.05 o 
  24   7   0      847.74      807.99     69.84 o 
   0   8   0      107.99      118.00     95.59 o 
   1   8   0     4457.02     4363.69    103.95 o 
   2   8   0     3180.52     3154.32     88.97 o 
   3   8   0    21400.99    21027.35    241.36 o 
   4   8   0      468.52      581.96     64.21 o 
   5   8   0     5728.04     5540.56     81.67 o 
   6   8   0     2111.80     1905.25     52.80 o 
   7   8   0      620.84      581.85     38.45 o 
   8   8   0      460.32      382.40     37.63 o 
   9   8   0     1846.51     1795.36     62.26 o 
  10   8   0      178.22      199.49     40.66 o 
  11   8   0     8111.49     7928.95    120.21 o 
  12   8   0     8481.95     8098.49    111.26 o 
  13   8   0      738.48      812.12     52.86 o 
  14   8   0     1594.40     1763.60     64.05 o 
  15   8   0       29.91       25.31     50.63 o 
  16   8   0     1806.61     1830.11     70.73 o 
  17   8   0     6630.59     7081.74    123.11 o 
  18   8   0     1172.55      984.24     61.92 o 
  19   8   0     3087.96     3104.06    101.58 o 
  20   8   0      809.08      767.12     70.47 o 
  21   8   0      101.34       89.04     62.51 o 
  22   8   0        0.81        2.91     61.84 o 
  23   8   0     4224.08     3925.34    182.73 o 
   1   9   0     9283.51     8842.94    101.40 o 
   2   9   0       55.04       38.80     37.34 o 
   3   9   0      274.34      285.61     38.22 o 
   4   9   0      488.31      586.71     40.89 o 
   5   9   0    12949.96    12514.28    133.48 o 
   6   9   0     1602.55     1639.45     53.97 o 
   7   9   0      940.32     1122.45     50.60 o 
   8   9   0        1.75       -9.03     42.40 o 
   9   9   0     4620.72     4839.91    123.20 o 
  10   9   0      575.18      665.97     54.00 o 
  11   9   0      603.71      569.20     53.58 o 
  12   9   0      322.24      234.86     52.68 o 
  13   9   0     7335.26     7453.89    126.33 o 
  14   9   0      108.92      108.40     54.79 o 
  15   9   0     3719.93     4080.42     96.22 o 
  16   9   0     1073.40     1217.98     71.65 o 
  17   9   0       35.71       53.98     59.87 o 
  18   9   0     1032.51     1131.91     74.17 o 
  19   9   0     7274.94     7134.23    138.47 o 
  20   9   0      120.90      217.63     64.65 o 
  21   9   0     5988.99     5770.89    139.92 o 
  22   9   0      684.30      665.14     87.49 o 
   0  10   0     6270.06     6261.61    143.30 o 
   1  10   0     2578.41     2436.56     74.61 o 
   2  10   0     2638.49     2491.45     71.32 o 
   3  10   0     8164.96     7761.33    131.06 o 
   4  10   0      150.67      110.40     44.82 o 
   5  10   0      135.59      114.60     45.98 o 
   6  10   0       25.48       16.72     45.75 o 
   7  10   0     2019.20     1881.04     92.05 o 
   8  10   0     4778.70     4901.27    106.66 o 
   9  10   0      830.90      787.47     59.20 o 
  10  10   0      293.43      362.25     56.16 o 
  11  10   0      661.56      680.33     62.96 o 
  12  10   0      805.94      985.34     69.52 o 
  13  10   0     3096.59     2887.06     93.35 o 
  14  10   0     7403.45     7469.03    150.55 o 
  15  10   0      310.18      339.56     62.80 o 
  16  10   0     2059.47     2137.97    108.01 o 
  17  10   0      312.76      459.99     66.44 o 
  18  10   0      670.33      649.62     67.03 o 
  19  10   0     1532.11     1508.70     76.97 o 
  20  10   0     2137.89     1810.96     76.78 o 
  21  10   0      199.02      197.19     56.79 o 
   1  11   0        3.53       -4.25     47.01 o 
   2  11   0     1592.83     1781.74     98.84 o 
   3  11   0       81.13       72.04     49.45 o 
   4  11   0      543.39      644.77     52.10 o 
   5  11   0      472.46      617.89     53.11 o 
   6  11   0     5879.22     5672.80    124.78 o 
   7  11   0     1613.13     1788.72     75.21 o 
   8  11   0     5081.71     5352.12    124.81 o 
   9  11   0     1353.42     1317.32     68.81 o 
  10  11   0     2046.15     2397.65     84.81 o 
  11  11   0      488.52      567.75     66.09 o 
  12  11   0     4371.44     4079.22    168.08 o 
  13  11   0     2575.10     2577.87    129.51 o 
  14  11   0      885.41      934.50     71.92 o 
  15  11   0      318.16      440.01     73.52 o 
  16  11   0     6450.59     7058.65    155.43 o 
  17  11   0        2.41        9.20     67.72 o 
  18  11   0     3165.00     3101.59    108.90 o 
  19  11   0      250.51      118.08     55.97 o 
   0  12   0     7387.56     7239.28    287.61 o 
   1  12   0     2020.18     2182.75     84.68 o 
   2  12   0       25.25       35.14     51.17 o 
   3  12   0      965.95      988.34     59.48 o 
   4  12   0       74.38       75.94     52.04 o 
   5  12   0     1887.41     1811.62     70.89 o 
   6  12   0     2527.60     2715.81     98.13 o 
   7  12   0        8.19       22.51     56.78 o 
   8  12   0     2194.22     2291.05     95.66 o 
   9  12   0     1422.10     1456.13     99.04 o 
  10  12   0      397.64      381.68     67.23 o 
  11  12   0        6.17        8.33     63.59 o 
  12  12   0     3688.60     3713.52    146.45 o 
  13  12   0     2033.09     2306.42    104.62 o 
  14  12   0     3373.58     3626.07    119.73 o 
  15  12   0      840.41      791.14     80.93 o 
  16  12   0      512.13      617.26     75.50 o 
  17  12   0     2887.28     2834.19    133.28 o 
   1  13   0     1161.95     1132.78     61.30 o 
   2  13   0      846.11     1028.20     60.62 o 
   3  13   0      586.48      548.43     55.64 o 
   4  13   0      985.88     1061.64     71.55 o 
   5  13   0     1046.48      996.29     72.46 o 
   6  13   0     1583.49     1627.91    111.66 o 
   7  13   0      751.76      823.70     70.83 o 
   8  13   0       85.37       68.42     71.32 o 
   9  13   0        7.77      -10.31     67.57 o 
  10  13   0     1543.64     1685.49     86.96 o 
  11  13   0      132.87      102.53     67.05 o 
  12  13   0      444.73      439.58     69.36 o 
  13  13   0      791.33      852.75     72.30 o 
  14  13   0      217.45      239.15     64.10 o 
  15  13   0     4025.01     4031.57    178.91 o 
   0  14   0      980.31     1050.28     94.75 o 
   1  14   0      329.13      322.90     57.35 o 
   2  14   0       76.73       64.67     63.80 o 
   3  14   0     1577.40     1548.07     87.59 o 
   4  14   0      500.68      534.36     72.98 o 
   5  14   0     4092.63     4023.30    142.54 o 
   6  14   0       51.76       78.38     72.21 o 
   7  14   0       44.04      103.05     71.16 o 
   8  14   0      372.21      334.22     74.59 o 
   9  14   0     3974.22     3996.54    117.02 o 
  10  14   0      622.94      748.25     70.03 o 
  11  14   0     2808.40     2813.23     97.81 o 
  12  14   0      546.49      450.93     60.49 o 
   1  15   0     2250.84     2046.98    117.56 o 
   2  15   0     1320.91     1203.60     87.70 o 
   3  15   0      596.20      643.04     78.85 o 
   4  15   0      344.38      214.38     58.14 o 
   5  15   0      115.42       73.91     60.45 o 
   6  15   0      213.78      225.18     61.02 o 
   7  15   0     2637.93     2361.82    114.56 o 
   8  15   0      371.44      205.04     59.22 o 
   2   0   1    13631.17    13552.46    171.57 o 
   4   0   1    32743.26    26526.61    354.21 o 
   6   0   1     3127.23     3559.65     65.38 o 
   8   0   1     1672.82     1802.29     52.90 o 
  10   0   1    13747.78    12865.82    176.32 o 
  12   0   1     1960.89     1603.18     73.43 o 
  14   0   1     4478.62     4765.31    140.45 o 
  16   0   1     2744.70     2722.90     91.03 o 
  18   0   1    18182.56    17778.60    319.40 o 
  20   0   1     2294.25     2091.32    125.49 o 
  22   0   1     6641.14     6220.54    459.04 o 
  24   0   1     4608.05     4825.88    248.47 o 
  26   0   1     1766.99     1864.42    193.53 o 
   0   1   1    25615.40    20614.70    517.01 o 
   1   1   1    10436.94    10141.45    110.74 o 
   2   1   1    27538.45    21904.77    247.75 o 
   3   1   1    19261.09    18794.74    175.19 o 
   4   1   1     4782.73     4862.97     58.17 o 
   5   1   1     8848.93     9154.30     99.61 o 
   6   1   1     9099.55     9218.46     94.17 o 
   7   1   1      310.49      279.15     20.80 o 
   8   1   1     2107.81     1736.97     36.29 o 
   9   1   1      497.63      414.33     29.49 o 
  10   1   1     8730.12     7559.98     89.72 o 
  11   1   1     2336.39     2632.45     58.87 o 
  12   1   1     6436.66     6165.79     87.60 o 
  13   1   1     1488.11     1531.07     59.85 o 
  14   1   1     5297.60     5217.39     97.23 o 
  15   1   1      311.00      340.36     37.67 o 
  16   1   1     3695.27     3579.14     71.47 o 
  17   1   1     5920.35     6043.52    106.26 o 
  18   1   1     1649.51     1550.42     64.34 o 
  19   1   1     2452.78     2195.34    132.06 o 
  20   1   1     3833.55     3658.43    125.13 o 
  21   1   1     1425.73     1488.11     75.57 o 
  22   1   1     2361.97     2115.13    117.87 o 
  23   1   1     3785.69     3619.40    300.21 o 
  24   1   1      478.87      625.54     77.35 o 
  25   1   1      475.85      437.76     75.14 o 
  26   1   1     1820.92     1782.99    144.64 o 
  27   1   1       30.08       25.14     68.12 o 
   1   2   1    32354.10    27460.49    310.73 o 
   2   2   1     1613.05     1439.68     28.52 o 
   3   2   1     3991.20     4008.71     50.97 o 
   4   2   1     7466.18     6955.49     82.24 o 
   5   2   1    11845.02    12004.01    116.97 o 
   6   2   1      579.49      501.98     22.98 o 
   7   2   1     8820.49     9216.97     96.23 o 
   8   2   1      904.16      959.04     33.54 o 
   9   2   1      366.87      341.09     31.49 o 
  10   2   1     1524.00     1227.44     40.23 o 
  11   2   1     4207.42     4415.72     77.91 o 
  12   2   1       90.83      -10.63     45.47 o 
  13   2   1      629.32      771.07     55.88 o 
  14   2   1      842.03     1005.64     63.52 o 
  15   2   1     9396.69     9222.46    114.16 o 
  16   2   1      241.96      217.71     42.52 o 
  17   2   1     2628.79     2363.88     81.23 o 
  18   2   1     3119.50     2768.20    123.48 o 
  19   2   1     3405.41     3448.40    131.98 o 
  20   2   1     2684.20     2528.00    103.43 o 
  21   2   1     6532.25     6515.59    197.04 o 
  22   2   1      134.14      147.96     62.62 o 
  23   2   1     1322.46     1176.81    128.52 o 
  24   2   1      879.63      960.58     77.43 o 
  25   2   1     1288.40     1503.84    102.16 o 
  26   2   1     1147.57     1177.34     94.51 o 
  27   2   1     3076.08     2446.23    116.48 o 
   0   3   1     2551.87     2558.08     60.53 o 
   1   3   1     4840.10     5135.16     60.20 o 
   3   3   1    17502.06    18052.14    165.00 o 
   4   3   1     2771.64     2506.37     41.18 o 
   5   3   1     8468.84     8573.65     93.81 o 
   6   3   1      286.56      256.25     22.15 o 
   7   3   1     1309.02     1302.66     32.97 o 
   8   3   1     8905.99     8433.70     88.85 o 
   9   3   1    17876.91    19566.71    187.52 o 
  10   3   1     3080.92     3580.16     69.29 o 
  11   3   1    14344.73    14558.73    162.29 o 
  12   3   1     3883.03     4224.22     82.91 o 
  13   3   1     3854.66     3637.08     84.68 o 
  14   3   1      673.90      673.51     46.10 o 
  15   3   1     3822.34     4060.97     70.49 o 
  16   3   1     1049.89     1108.64     49.54 o 
  17   3   1     5499.24     5718.68    106.48 o 
  18   3   1     2075.47     1947.36     80.68 o 
  19   3   1     8114.29     7851.29    142.08 o 
  20   3   1     1345.93     1330.12     76.56 o 
  21   3   1      561.07      603.48     70.46 o 
  22   3   1      252.50      374.94     68.33 o 
  23   3   1     4071.16     4307.61    124.80 o 
  24   3   1      127.62      136.50     75.96 o 
  25   3   1     4464.74     4421.05    133.52 o 
  26   3   1       62.94       73.22     67.96 o 
   1   4   1     7717.07     7228.32     76.36 o 
   2   4   1     2999.13     3203.55     45.77 o 
   3   4   1     4183.90     4138.68     54.26 o 
   4   4   1     4033.83     4281.04     57.29 o 
   5   4   1     7763.65     7132.84     79.51 o 
   6   4   1    13163.25    12655.66    126.46 o 
   7   4   1     3538.50     3590.06     63.73 o 
   8   4   1     6093.76     5856.22     78.08 o 
   9   4   1     7105.06     6852.27     90.49 o 
  10   4   1    16912.69    18356.97    198.10 o 
  11   4   1      726.78      875.86     53.51 o 
  12   4   1     4733.81     5030.91     97.44 o 
  13   4   1     7410.65     7500.87     98.73 o 
  14   4   1      296.56      298.57     36.50 o 
  15   4   1     2213.50     2417.19     57.04 o 
  16   4   1     6645.05     6555.18    102.52 o 
  17   4   1      454.80      465.84     51.95 o 
  18   4   1      353.45      369.31     55.30 o 
  19   4   1     1538.23     1735.74     77.27 o 
  20   4   1      522.15      397.65     62.29 o 
  21   4   1     2575.91     2495.38     95.52 o 
  22   4   1     2296.75     2273.64    185.20 o 
  23   4   1      971.82     1200.11     90.80 o 
  24   4   1     1800.81     2058.68    103.00 o 
  25   4   1      550.36      600.93     76.06 o 
  26   4   1      103.39      108.33     64.35 o 
   0   5   1     6689.27     6315.48    104.91 o 
   1   5   1      206.30      149.80     28.82 o 
   2   5   1     1532.67     1353.58     40.82 o 
   3   5   1      957.45      919.90     39.67 o 
   4   5   1     4735.99     5134.30     69.44 o 
   5   5   1      565.14      541.27     33.95 o 
   6   5   1     5988.75     6235.57     83.13 o 
   7   5   1     2057.92     1685.57     49.52 o 
   8   5   1    28950.31    30110.98    274.87 o 
   9   5   1     3015.56     3217.54     67.97 o 
  10   5   1      468.03      616.01     52.71 o 
  11   5   1     2674.14     2710.74     77.77 o 
  12   5   1     4285.80     4320.76     76.45 o 
  13   5   1      596.70      692.05     43.86 o 
  14   5   1    13511.57    13751.16    143.63 o 
  15   5   1     1422.49     1467.23     52.83 o 
  16   5   1     1000.17     1154.04     52.80 o 
  17   5   1     2210.48     2252.65    100.57 o 
  18   5   1     2013.73     1929.44     70.18 o 
  19   5   1     2183.80     2373.89     82.81 o 
  20   5   1     1171.30     1199.67     80.69 o 
  21   5   1      876.26      877.16     78.28 o 
  22   5   1     3203.19     3890.22    142.74 o 
  23   5   1      557.11      711.48     87.77 o 
  24   5   1       56.19       65.18     72.20 o 
  25   5   1     2109.01     2249.94    114.65 o 
   1   6   1     7789.22     8057.16    101.18 o 
   2   6   1    12773.16    12579.27    130.72 o 
   3   6   1     1950.99     2246.40     55.59 o 
   4   6   1     6495.28     6811.81     92.06 o 
   5   6   1     5643.68     5585.89     88.81 o 
   6   6   1     5395.42     5147.31     88.50 o 
   7   6   1     2599.85     2864.37     72.39 o 
   8   6   1     5432.97     5540.34     95.69 o 
   9   6   1     1104.20     1088.96     59.68 o 
  10   6   1     9799.99    10413.94    153.03 o 
  11   6   1     1314.99     1255.39     46.97 o 
  12   6   1     4420.95     4430.76     81.49 o 
  13   6   1      116.48      153.33     38.51 o 
  14   6   1     1144.40     1201.11     48.05 o 
  15   6   1      881.55      853.56     46.58 o 
  16   6   1     6941.53     7042.32    111.93 o 
  17   6   1      148.65      116.50     51.50 o 
  18   6   1     3531.25     3858.68     94.91 o 
  19   6   1      721.18      692.51     63.30 o 
  20   6   1      565.15      642.43     65.93 o 
  21   6   1     1069.18     1090.07     86.90 o 
  22   6   1     2583.78     2799.86    125.76 o 
  23   6   1      304.90      435.54     81.90 o 
  24   6   1     8278.28     8494.22    185.16 o 
  25   6   1      344.35      266.88     63.43 o 
   0   7   1    18962.70    19958.82    278.58 o 
   1   7   1     2613.00     2685.79     65.34 o 
   2   7   1     1364.15     1264.98     57.98 o 
   3   7   1     2249.43     1864.36     64.31 o 
   4   7   1     2030.42     2389.42     80.20 o 
   5   7   1     5375.66     5240.51     91.19 o 
   6   7   1     3763.19     3948.94     84.73 o 
   7   7   1      681.15      746.34     57.45 o 
   8   7   1     2723.01     2758.01     71.40 o 
   9   7   1     6528.19     6513.92     97.73 o 
  10   7   1      787.08      855.75     41.73 o 
  11   7   1     3346.00     3405.18     72.15 o 
  12   7   1     3925.91     3841.29     75.69 o 
  13   7   1      107.49      126.68     44.65 o 
  14   7   1     4180.79     4383.40    115.75 o 
  15   7   1      249.93      229.47     48.49 o 
  16   7   1     2126.54     2175.79     68.35 o 
  17   7   1     1512.73     1551.61     65.08 o 
  18   7   1     2607.91     2326.33    106.59 o 
  19   7   1      331.82      338.73     61.65 o 
  20   7   1     1399.82     1416.33     89.97 o 
  21   7   1      210.66      268.78     67.31 o 
  22   7   1     2567.63     2972.04    122.19 o 
  23   7   1     2260.43     2339.90    116.36 o 
  24   7   1      292.46      352.54     66.12 o 
   1   8   1     4132.15     4396.39     94.07 o 
   2   8   1     6612.68     7304.75    118.15 o 
   3   8   1     1160.72     1217.28     66.88 o 
   4   8   1      394.08      258.52     56.03 o 
   5   8   1     5349.76     5277.55     82.62 o 
   6   8   1      953.96      944.67     44.87 o 
   7   8   1    20400.04    20024.44    198.20 o 
   8   8   1      530.58      538.57     41.39 o 
   9   8   1     5423.74     5354.38     79.00 o 
  10   8   1     1642.33     1723.95     59.91 o 
  11   8   1     3321.95     3155.48     96.28 o 
  12   8   1     1692.93     1744.22     71.20 o 
  13   8   1    11943.49    12234.11    149.79 o 
  14   8   1     2184.72     2212.32     71.84 o 
  15   8   1     4131.50     4019.98     87.65 o 
  16   8   1     3026.56     3181.87    113.12 o 
  17   8   1      466.20      462.82     58.23 o 
  18   8   1      875.58      927.63     67.88 o 
  19   8   1     2909.30     2655.32    101.19 o 
  20   8   1      910.32      969.20     75.23 o 
  21   8   1     3476.25     3498.18    116.96 o 
  22   8   1      752.12      725.46     74.23 o 
  23   8   1     1148.35     1181.02    120.25 o 
   0   9   1     1903.79     1912.74     85.87 o 
   1   9   1     3722.63     4019.05     78.78 o 
   2   9   1     2779.72     2457.12     68.29 o 
   3   9   1     6566.72     6773.27     93.93 o 
   4   9   1      793.84      733.48     42.35 o 
   5   9   1     6665.72     6173.64     95.26 o 
   6   9   1     3311.94     2991.96     62.12 o 
   7   9   1     1792.38     1727.29     58.97 o 
   8   9   1      870.19      852.85     47.39 o 
   9   9   1     6691.13     6509.65     97.75 o 
  10   9   1      141.17      121.30     43.89 o 
  11   9   1     4724.76     4757.81    115.40 o 
  12   9   1     5689.94     5355.23     99.04 o 
  13   9   1     1417.86     1476.71     63.02 o 
  14   9   1     2280.14     2219.94     74.45 o 
  15   9   1     3068.74     3106.83     82.73 o 
  16   9   1      170.40      110.46     54.27 o 
  17   9   1     4506.00     4462.61    109.17 o 
  18   9   1       90.21       96.88     62.29 o 
  19   9   1     1762.03     1920.94     94.10 o 
  20   9   1      769.51      747.52     75.21 o 
  21   9   1      461.57      359.12     68.21 o 
  22   9   1      107.98      116.42     61.94 o 
   1  10   1      566.43      552.53     50.99 o 
   2  10   1     6231.26     6158.36    104.03 o 
   3  10   1       37.49       29.03     44.75 o 
   4  10   1    10774.56    10099.86    136.06 o 
   5  10   1     2478.32     2482.36     83.09 o 
   6  10   1       56.89       53.26     48.15 o 
   7  10   1     3636.70     3461.57     86.34 o 
   8  10   1      937.12      903.33     58.00 o 
   9  10   1      766.72      783.80     56.01 o 
  10  10   1      695.10      689.75     65.14 o 
  11  10   1      115.54      121.02     60.40 o 
  12  10   1      360.17      366.75     61.07 o 
  13  10   1      676.43      732.63     65.01 o 
  14  10   1      285.01      235.03     54.47 o 
  15  10   1     2443.67     2620.85    119.58 o 
  16  10   1     1053.25      900.18     75.93 o 
  17  10   1      550.09      627.66     74.77 o 
  18  10   1     4955.09     4895.55    135.33 o 
  19  10   1     1244.74     1135.30     83.19 o 
  20  10   1      441.19      454.88     70.69 o 
   0  11   1    10497.71     9534.06    218.43 o 
   1  11   1      231.14      254.99     51.75 o 
   2  11   1     6989.44     6766.57    160.43 o 
   3  11   1      678.16      617.52     57.60 o 
   4  11   1     5441.25     5305.05    112.18 o 
   5  11   1      201.59      192.05     53.06 o 
   6  11   1     5173.05     5107.60    110.74 o 
   7  11   1      558.22      610.37     58.29 o 
   8  11   1        8.75        8.93     53.08 o 
   9  11   1     1396.16     1441.54     78.59 o 
  10  11   1     1076.63     1026.95     73.78 o 
  11  11   1     1727.45     1745.78     83.20 o 
  12  11   1     1352.48     1282.00     76.62 o 
  13  11   1      905.06      884.25     72.41 o 
  14  11   1     4854.20     4915.51    139.22 o 
  15  11   1      613.92      621.68     84.57 o 
  16  11   1     1936.02     2361.80    207.55 o 
  17  11   1       49.83       45.99     75.91 o 
  18  11   1      941.31      899.10     83.60 o 
  19  11   1      151.33      156.41     61.74 o 
   1  12   1     1013.59      963.15     61.11 o 
   2  12   1     4894.95     4612.67    193.55 o 
   3  12   1     1247.10     1227.85     67.31 o 
   4  12   1     7050.18     6952.63    173.57 o 
   5  12   1      969.07     1045.10     64.86 o 
   6  12   1      616.14      653.31     59.13 o 
   7  12   1      432.83      459.74     57.08 o 
   8  12   1     1362.95     1270.64     79.69 o 
   9  12   1      324.46      319.48     66.18 o 
  10  12   1     8631.91     8196.05    242.41 o 
  11  12   1      793.91      974.92     79.29 o 
  12  12   1     4272.97     3938.30    125.38 o 
  13  12   1     3025.61     2920.51    110.14 o 
  14  12   1      117.96      122.11     67.70 o 
  15  12   1      585.98      615.82     83.47 o 
  16  12   1     1351.11     1381.55     92.83 o 
  17  12   1      518.07      562.68     75.15 o 
   0  13   1      327.20      284.95     80.65 o 
   1  13   1     1161.04     1068.44    102.81 o 
   2  13   1      361.98      422.83     56.71 o 
   3  13   1     3668.19     3752.44    229.54 o 
   4  13   1       58.48       51.42     55.58 o 
   5  13   1     2974.99     2963.78    215.19 o 
   6  13   1     1708.02     1570.59    173.11 o 
   7  13   1      142.48      170.19     68.96 o 
   8  13   1      153.94      179.81     68.11 o 
   9  13   1     4456.87     4582.41    184.74 o 
  10  13   1       85.37      128.74     67.58 o 
  11  13   1     6639.70     6807.29    156.14 o 
  12  13   1     2566.44     2504.38    103.23 o 
  13  13   1       71.50       77.91     66.26 o 
  14  13   1      382.39      404.61     65.53 o 
  15  13   1     2248.14     1988.22    107.67 o 
   1  14   1     2883.83     2874.95     95.00 o 
   2  14   1      449.25      446.34     59.63 o 
   3  14   1      755.36      797.28     67.93 o 
   4  14   1     1353.06     1275.81     88.86 o 
   5  14   1     2231.97     2328.32    119.11 o 
   6  14   1      686.16      703.48     79.25 o 
   7  14   1     2393.15     2369.70    112.30 o 
   8  14   1     1400.95     1557.07     91.76 o 
   9  14   1      726.15      799.67     66.69 o 
  10  14   1      238.06      246.25     63.11 o 
  11  14   1     1017.09     1008.74     70.78 o 
  12  14   1      144.10      155.92     59.72 o 
   0  15   1     2800.81     2725.99    203.23 o 
   1  15   1      515.21      541.67     53.50 o 
   2  15   1      331.19      367.39     67.18 o 
   3  15   1     4491.88     4333.12    128.03 o 
   4  15   1      254.64      274.07     65.55 o 
   5  15   1     2536.63     2371.85     96.46 o 
   6  15   1      937.51      881.07     65.53 o 
   7  15   1       49.39       47.96     56.15 o 
   2   0   2    17053.27    18395.26    252.70 o 
   4   0   2     2470.23     2692.86     57.92 o 
   6   0   2    25926.76    26893.37    347.52 o 
   8   0   2     1113.98     1223.14     49.50 o 
  10   0   2     4737.38     4058.60     86.20 o 
  12   0   2      562.59      714.70     65.90 o 
  14   0   2    11469.02    11759.32    220.09 o 
  16   0   2    10086.42     9861.93    176.05 o 
  18   0   2     6852.18     6508.43    270.61 o 
  20   0   2    12676.71    12862.14    279.97 o 
  22   0   2     6102.67     6373.76    273.60 o 
  24   0   2     1613.65     1785.40    142.26 o 
  26   0   2     4675.11     4664.12    168.56 o 
   1   1   2    22343.96    21548.01    207.12 o 
   3   1   2    16307.04    16360.29    178.54 o 
   4   1   2     1310.21     1442.54     56.80 o 
   5   1   2     9753.09    10652.62    107.22 o 
   6   1   2     9024.08     8656.59     92.25 o 
   7   1   2      999.22      911.74     31.13 o 
   8   1   2     5969.56     5221.34     64.19 o 
   9   1   2       56.90      110.42     28.35 o 
  10   1   2     3178.56     3243.65     62.48 o 
  11   1   2      877.86      892.95     46.20 o 
  12   1   2     1189.41     1140.34     53.59 o 
  13   1   2     5349.40     5206.12     92.45 o 
  14   1   2       45.37       27.99     55.15 o 
  15   1   2     3901.33     4079.93     83.85 o 
  16   1   2    10573.54    11008.88    130.39 o 
  17   1   2      368.11      380.67     52.79 o 
  18   1   2     3746.47     3644.87    152.95 o 
  19   1   2     2462.21     2478.51    113.71 o 
  20   1   2     1545.96     1649.15     78.41 o 
  21   1   2     1851.39     1804.10     86.49 o 
  22   1   2      447.42      537.33     65.42 o 
  23   1   2      934.86      960.09     95.84 o 
  24   1   2     1850.72     2008.23    133.79 o 
  25   1   2      799.28      935.54     83.43 o 
  26   1   2     1347.91     1362.97     80.13 o 
   0   2   2     7028.86     6971.06    108.18 o 
   1   2   2      173.70      189.40     17.08 o 
   2   2   2    12054.56    12207.10    142.31 o 
   3   2   2    17164.55    18679.12    231.01 o 
   4   2   2     2472.84     2420.40     42.39 o 
   5   2   2     8780.58     9364.75     99.62 o 
   6   2   2     5488.42     5515.13     66.17 o 
   7   2   2     1128.75     1185.04     33.65 o 
   8   2   2    14002.79    14681.13    144.65 o 
   9   2   2     7033.42     6122.24     74.67 o 
  10   2   2     4893.35     4497.98     70.93 o 
  11   2   2     3692.91     3429.56     67.81 o 
  12   2   2     1268.09     1526.63     58.43 o 
  13   2   2     3912.82     4118.42     91.05 o 
  14   2   2     5377.32     5551.11     91.84 o 
  15   2   2     5527.56     5309.49     89.29 o 
  16   2   2     3469.51     3344.95     90.75 o 
  17   2   2     7798.70     7757.96    126.42 o 
  18   2   2      442.12      398.87     61.49 o 
  19   2   2     1277.45     1382.21     80.50 o 
  20   2   2     2200.68     2320.72    103.16 o 
  21   2   2     1907.63     1682.26     91.86 o 
  22   2   2     2146.91     2026.10     89.53 o 
  23   2   2     2331.49     2434.85    209.42 o 
  24   2   2       67.55       81.97     66.75 o 
  25   2   2     1430.31     1499.00     83.51 o 
  26   2   2     1686.74     1750.15    103.77 o 
   1   3   2    33423.27    31934.46    284.65 o 
   2   3   2     1875.76     2190.47     36.39 o 
   3   3   2     6521.76     6350.84     70.83 o 
   4   3   2     1510.95     1575.11     35.53 o 
   5   3   2     8278.40     8223.43     88.42 o 
   6   3   2     8462.08     7891.14     85.75 o 
   7   3   2    21472.54    20549.92    179.88 o 
   8   3   2      677.84      628.54     35.59 o 
   9   3   2    11901.82    11926.76    134.39 o 
  10   3   2      952.18      928.82     43.84 o 
  11   3   2     2693.84     2499.52     66.96 o 
  12   3   2      523.04      480.31     52.12 o 
  13   3   2    13618.75    13567.58    171.50 o 
  14   3   2      552.43      538.27     47.06 o 
  15   3   2     8213.22     7864.91    116.52 o 
  16   3   2     1698.00     1647.99     68.14 o 
  17   3   2       67.83       55.30     50.35 o 
  18   3   2      373.10      351.31     59.44 o 
  19   3   2     3665.51     3505.07    123.56 o 
  20   3   2      961.46     1022.88     76.99 o 
  21   3   2     2327.69     2265.06     98.50 o 
  22   3   2      412.61      297.75     67.56 o 
  23   3   2     2148.36     2070.59    132.10 o 
  24   3   2      354.30      373.73     67.68 o 
  25   3   2     1171.02     1193.56     86.79 o 
  26   3   2      181.85      154.71     66.07 o 
   0   4   2     6712.31     7498.90    115.52 o 
   1   4   2     3283.50     2848.02     43.25 o 
   2   4   2     7084.21     6643.01     79.13 o 
   3   4   2    17010.60    16098.88    143.85 o 
   4   4   2    16930.13    16590.00    149.40 o 
   5   4   2     4142.18     3877.03     59.16 o 
   6   4   2     9127.10     9099.48     96.91 o 
   7   4   2     1521.78     1463.70     46.08 o 
   8   4   2    15861.67    17148.67    177.85 o 
   9   4   2    24941.64    25152.90    237.36 o 
  10   4   2     1636.17     1717.12     54.45 o 
  11   4   2     4180.59     4000.38     89.53 o 
  12   4   2     4230.17     4141.35     95.35 o 
  13   4   2     2537.34     2477.15     74.20 o 
  14   4   2     2659.44     2601.85     65.34 o 
  15   4   2     4071.77     4174.90    101.00 o 
  16   4   2     1381.12     1379.10     67.83 o 
  17   4   2     3773.96     3733.91     91.50 o 
  18   4   2      932.59      904.77     61.91 o 
  19   4   2     3304.57     3489.13    108.40 o 
  20   4   2     5925.83     5818.38    141.37 o 
  21   4   2       20.72        9.77     63.66 o 
  22   4   2      382.63      287.72     68.21 o 
  23   4   2     1524.75     1659.61     90.84 o 
  24   4   2      581.32      663.42     79.83 o 
  25   4   2     2436.16     2465.84    164.81 o 
  26   4   2      854.21      863.68     79.50 o 
   1   5   2     8342.31     7827.51     91.48 o 
   2   5   2     7419.22     7068.40     84.74 o 
   3   5   2     1267.67     1422.98     39.76 o 
   4   5   2    17195.31    16043.84    156.55 o 
   5   5   2     1634.14     1653.30     46.90 o 
   6   5   2     6346.88     6271.07     82.31 o 
   7   5   2     2739.25     2459.76     57.83 o 
   8   5   2     1312.78     1528.48     53.60 o 
   9   5   2      319.37      318.32     46.18 o 
  10   5   2     8958.86     8130.56    114.65 o 
  11   5   2     1523.06     1759.18     66.01 o 
  12   5   2     6002.87     5499.66     89.93 o 
  13   5   2     1037.95     1057.29     50.49 o 
  14   5   2      725.76      739.97     50.47 o 
  15   5   2     1014.20      961.18     56.96 o 
  16   5   2     4289.34     4207.03    100.56 o 
  17   5   2      818.01      854.03     58.69 o 
  18   5   2     4695.14     4699.09    100.92 o 
  19   5   2      612.40      628.52     64.99 o 
  20   5   2      317.59      332.36     64.11 o 
  21   5   2      538.69      571.40     69.91 o 
  22   5   2     2493.01     2241.55    124.84 o 
  23   5   2      222.60      234.39     80.38 o 
  24   5   2     3513.61     3213.11    265.32 o 
  25   5   2      590.16      669.20     77.10 o 
   0   6   2     2821.95     2818.23     90.34 o 
   1   6   2     5917.75     5737.24     86.47 o 
   2   6   2      109.02       83.25     40.40 o 
   3   6   2     9559.24     9527.25    115.55 o 
   4   6   2     3055.96     3320.95     67.50 o 
   5   6   2     1157.31     1193.91     48.48 o 
   6   6   2    20791.33    19683.09    190.78 o 
   7   6   2      626.01      643.43     47.15 o 
   8   6   2     7387.13     6797.90    112.13 o 
   9   6   2      221.71      245.10     56.60 o 
  10   6   2     3687.12     3576.82     67.46 o 
  11   6   2      539.63      579.96     41.65 o 
  12   6   2     8969.00     8576.66    106.18 o 
  13   6   2       56.25       87.07     47.08 o 
  14   6   2     7985.60     8077.54    126.84 o 
  15   6   2      817.20      872.96     57.58 o 
  16   6   2      843.36      869.15     59.93 o 
  17   6   2       37.71       58.29     51.42 o 
  18   6   2     2688.66     2807.49     78.97 o 
  19   6   2      512.90      478.45     62.22 o 
  20   6   2     2908.54     3133.58    195.80 o 
  21   6   2      376.74      385.81     73.54 o 
  22   6   2     1580.59     1405.30    152.76 o 
  23   6   2      507.36      520.60     88.81 o 
  24   6   2       72.33      148.41     80.44 o 
   1   7   2     3392.18     3323.63     78.07 o 
   2   7   2     1187.55     1412.33     60.27 o 
   3   7   2      370.52      447.49     53.00 o 
   4   7   2    11125.50    10619.54    132.54 o 
   5   7   2      344.67      363.17     51.79 o 
   6   7   2       45.89       -0.68     59.39 o 
   7   7   2     5427.03     5573.02     98.06 o 
   8   7   2      318.36      308.16     43.14 o 
   9   7   2     4179.73     4086.72     74.71 o 
  10   7   2     7225.36     6729.72     95.28 o 
  11   7   2      607.60      532.63     45.53 o 
  12   7   2     5136.35     5063.40    116.99 o 
  13   7   2     4652.12     4549.25    101.03 o 
  14   7   2     3370.59     3535.44    145.14 o 
  15   7   2     2856.24     2961.20     90.50 o 
  16   7   2     3968.70     3874.72     97.23 o 
  17   7   2     1619.89     1423.90     72.42 o 
  18   7   2     4238.15     4181.81    107.33 o 
  19   7   2      639.33      674.28     68.17 o 
  20   7   2      106.77      197.22     66.80 o 
  21   7   2     2165.64     2104.43    161.49 o 
  22   7   2     1140.23     1205.77    101.64 o 
  23   7   2     1008.15     1004.01     95.50 o 
  24   7   2     1402.01     1207.60     89.85 o 
   0   8   2     1760.09     2161.57    111.54 o 
   1   8   2      456.01      449.57     52.97 o 
   2   8   2     4337.27     3916.51     84.61 o 
   3   8   2     7534.49     7680.24    116.16 o 
   4   8   2       12.32        6.12     44.70 o 
   5   8   2     4897.65     4897.77     86.74 o 
   6   8   2     1546.76     1460.44     55.73 o 
   7   8   2      935.80      887.67     51.71 o 
   8   8   2      545.86      484.34     48.41 o 
   9   8   2     9024.28     8644.27    120.10 o 
  10   8   2     2132.92     2142.48     69.31 o 
  11   8   2     5475.58     5325.99    151.72 o 
  12   8   2      680.21      524.21     56.89 o 
  13   8   2      184.94      238.49     60.64 o 
  14   8   2      884.85      926.50     76.11 o 
  15   8   2      282.77      255.01     60.34 o 
  16   8   2     2051.36     2069.36     82.31 o 
  17   8   2     2373.36     2250.50     83.75 o 
  18   8   2      812.46      712.53     71.42 o 
  19   8   2      861.39      870.79     80.54 o 
  20   8   2     1937.24     1879.77    131.75 o 
  21   8   2      698.92      656.39     79.00 o 
  22   8   2      392.04      461.63     73.64 o 
  23   8   2     3741.01     2900.72    316.77 o 
   1   9   2    10049.51     9630.95    125.25 o 
   2   9   2     3294.13     3187.02     70.68 o 
   3   9   2      217.48      167.75     44.31 o 
   4   9   2     1736.09     1691.44     61.95 o 
   5   9   2     7847.32     7221.80    111.85 o 
   6   9   2     3755.35     3528.98    118.86 o 
   7   9   2     4953.87     4963.34    107.50 o 
   8   9   2     1556.30     1575.33     86.66 o 
   9   9   2     3685.31     3820.32    130.78 o 
  10   9   2     2016.00     2073.16     84.91 o 
  11   9   2     2253.16     2462.35    100.03 o 
  12   9   2      787.26      932.29     62.52 o 
  13   9   2     8158.80     8499.11    141.15 o 
  14   9   2     1483.97     1417.29     68.33 o 
  15   9   2     3352.00     3453.30     97.34 o 
  16   9   2      632.60      700.99     62.63 o 
  17   9   2       59.16       69.75     63.79 o 
  18   9   2       36.80       47.41     65.87 o 
  19   9   2     4438.76     4065.69    138.46 o 
  20   9   2      292.65      369.73     75.06 o 
  21   9   2     3574.73     3233.83    209.36 o 
   0  10   2     8427.37     8487.96    220.12 o 
   1  10   2      241.98      186.08     55.40 o 
   2  10   2     1451.29     1341.41     66.75 o 
   3  10   2     7081.08     6462.43    205.71 o 
   4  10   2     7500.08     7180.85    151.62 o 
   5  10   2     1687.09     1697.00     86.86 o 
   6  10   2     2866.17     2879.90     90.32 o 
   7  10   2       21.98       29.45     53.22 o 
   8  10   2     1669.45     1810.53     69.22 o 
   9  10   2      419.97      338.28     54.36 o 
  10  10   2      628.26      610.47     58.83 o 
  11  10   2     4351.43     4262.73     98.03 o 
  12  10   2      971.09      957.55     70.72 o 
  13  10   2     1420.45     1458.35     75.08 o 
  14  10   2     2116.05     2088.46    101.48 o 
  15  10   2      183.71      148.35     60.18 o 
  16  10   2      438.02      456.83     69.24 o 
  17  10   2     1014.23     1042.94     75.95 o 
  18  10   2     1225.96     1292.16     96.25 o 
  19  10   2     1300.57     1383.98     94.99 o 
  20  10   2     1748.98     1677.43    155.11 o 
   1  11   2       29.29       28.36     53.38 o 
   2  11   2    12382.20    12051.45    185.02 o 
   3  11   2      839.45      798.88     59.54 o 
   4  11   2     7144.47     7234.38    159.63 o 
   5  11   2     3972.82     3945.73    102.45 o 
   6  11   2     1259.83     1393.46     71.17 o 
   7  11   2     3568.91     3635.18     99.93 o 
   8  11   2     3612.46     3593.47    123.85 o 
   9  11   2      842.20      871.77     65.46 o 
  10  11   2     2842.82     2733.70     88.88 o 
  11  11   2      442.98      437.32     69.78 o 
  12  11   2     1275.89     1244.55     79.64 o 
  13  11   2      787.37      881.72     80.15 o 
  14  11   2      126.36      161.12     68.98 o 
  15  11   2      273.40      296.05     72.47 o 
  16  11   2     2710.80     2582.40    216.94 o 
  17  11   2      118.02      170.97     76.72 o 
  18  11   2     3228.88     2925.73    198.26 o 
  19  11   2      202.25      168.91     61.81 o 
   0  12   2     9202.31     8724.23    300.71 o 
   1  12   2      567.56      611.78     59.85 o 
   2  12   2     1281.19     1321.73     70.75 o 
   3  12   2      862.11      919.64     65.62 o 
   4  12   2     1464.44     1532.73     82.02 o 
   5  12   2     1663.19     1707.07     82.09 o 
   6  12   2     5929.29     5791.90    162.99 o 
   7  12   2       54.75       50.42     56.59 o 
   8  12   2     4768.42     4873.05    264.98 o 
   9  12   2     1839.51     2028.62    118.77 o 
  10  12   2      309.81      311.46     72.43 o 
  11  12   2      874.77      907.76     81.30 o 
  12  12   2     2692.05     2366.47    130.62 o 
  13  12   2      158.81      202.12     69.25 o 
  14  12   2     5011.50     4965.91    127.10 o 
  15  12   2     1313.59     1150.94    122.49 o 
  16  12   2      962.96      914.58     82.35 o 
  17  12   2     1198.08     1079.14    150.13 o 
   1  13   2     4509.21     4493.91    138.82 o 
   2  13   2      993.62      942.65    105.07 o 
   3  13   2      203.08      197.71     58.04 o 
   4  13   2     2477.87     2280.29    128.64 o 
   5  13   2     1207.90     1124.36     90.40 o 
   6  13   2     1834.06     1781.74    123.02 o 
   7  13   2     1927.74     1747.66    151.96 o 
   8  13   2      655.23      723.49     77.26 o 
   9  13   2      569.56      699.95     76.05 o 
  10  13   2     1451.70     1280.81     84.44 o 
  11  13   2      422.86      422.98     69.97 o 
  12  13   2      164.45      209.71     62.29 o 
  13  13   2     3428.83     3270.80    112.22 o 
  14  13   2        3.73       19.62     55.41 o 
   0  14   2     2362.00     2527.37    127.66 o 
   1  14   2      943.43      963.29     65.99 o 
   2  14   2       59.16       46.67     55.52 o 
   3  14   2     2862.04     3028.76    102.53 o 
   4  14   2       70.67      116.89     58.50 o 
   5  14   2     4475.24     4122.86    164.55 o 
   6  14   2      191.57      199.29     71.81 o 
   7  14   2      168.54      172.48     71.32 o 
   8  14   2       86.25       48.16     70.03 o 
   9  14   2     2618.75     2671.38    106.91 o 
  10  14   2      495.72      509.36     64.32 o 
  11  14   2     4443.86     4281.39    134.80 o 
   1  15   2     3421.37     3250.65    110.17 o 
   2  15   2      404.56      529.92     57.07 o 
   3  15   2      168.01      171.91     51.26 o 
   4  15   2     1483.78     1361.86    102.96 o 
   5  15   2      971.11     1108.07     78.53 o 
   6  15   2      121.14       96.18     62.17 o 
   4   0   3    37154.77    33827.45    436.83 o 
   6   0   3     9780.72    10390.69    155.41 o 
   8   0   3    25106.02    24655.79    318.32 o 
  10   0   3     9003.63     9087.49    159.71 o 
  12   0   3     8119.19     8045.90    165.82 o 
  14   0   3     1496.89     1402.22     84.11 o 
  16   0   3    19279.54    19973.04    282.56 o 
  18   0   3    18365.18    18526.29    363.20 o 
  20   0   3     1142.36     1328.29    104.23 o 
  22   0   3     3975.68     3803.28    260.52 o 
  24   0   3     2809.28     2649.04    301.15 o 
  26   0   3      462.76      443.02     95.98 o 
   1   1   3      335.54      339.31     19.70 o 
   2   1   3     7080.51     6682.30     70.17 o 
   3   1   3    14736.58    14425.48    149.18 o 
   4   1   3    10903.72    11181.94    125.51 o 
   5   1   3     7237.00     6849.06     78.25 o 
   6   1   3    22705.56    22886.32    215.03 o 
   7   1   3     1561.00     1687.27     41.02 o 
   8   1   3     2022.41     2050.68     51.88 o 
   9   1   3     5905.79     5619.80     80.12 o 
  10   1   3     2057.91     2133.66     56.12 o 
  11   1   3    10839.50    10706.58    140.74 o 
  12   1   3     6023.05     5538.34     96.82 o 
  13   1   3      107.20       96.54     56.93 o 
  14   1   3     6795.07     7037.39    112.63 o 
  15   1   3     1477.78     1614.96     60.02 o 
  16   1   3     3509.94     3551.94    124.75 o 
  17   1   3     7212.07     7319.72    124.62 o 
  18   1   3     1963.12     1879.29    140.62 o 
  19   1   3      469.02      436.02     70.09 o 
  20   1   3     4938.95     4954.95    131.94 o 
  21   1   3      565.16      563.64     69.62 o 
  22   1   3     1608.27     1364.09     85.96 o 
  23   1   3     2328.68     2371.16    100.44 o 
  24   1   3      208.50      214.24     73.24 o 
  25   1   3      776.47      834.22     79.77 o 
  26   1   3     1919.76     1747.84     83.08 o 
   1   2   3     7069.49     7086.18     83.38 o 
   2   2   3     6271.07     6566.28     83.12 o 
   3   2   3     3293.08     3215.53     50.27 o 
   4   2   3     3998.36     3769.48     55.93 o 
   5   2   3    18199.91    17904.55    183.66 o 
   6   2   3     3642.61     3822.01     54.95 o 
   7   2   3     8378.92     7976.77     91.08 o 
   8   2   3     3975.77     3718.73     65.93 o 
   9   2   3     1523.49     1880.88     54.67 o 
  10   2   3     2872.47     2675.86     62.10 o 
  11   2   3     6579.74     6000.70     95.26 o 
  12   2   3     5916.27     5826.23    104.98 o 
  13   2   3    13271.47    13527.90    170.94 o 
  14   2   3     1545.49     1699.19     72.42 o 
  15   2   3     5048.01     4720.84    134.47 o 
  16   2   3     3783.11     4059.45    163.70 o 
  17   2   3     1346.24     1215.76     77.39 o 
  18   2   3     2862.79     2757.25    141.94 o 
  19   2   3     1452.80     1649.22     89.31 o 
  20   2   3      300.03      343.64     69.65 o 
  21   2   3     2144.46     2030.44     92.58 o 
  22   2   3      253.73      274.54     66.17 o 
  23   2   3      253.48      285.93     68.88 o 
  24   2   3      549.73      598.58     71.26 o 
  25   2   3      140.25      169.45     64.07 o 
  26   2   3      822.02      823.22     76.52 o 
   0   3   3     6097.16     6489.57    108.40 o 
   1   3   3     2492.83     2221.89     41.35 o 
   2   3   3     9942.81     9524.08    102.95 o 
   3   3   3    25797.44    25107.29    242.16 o 
   4   3   3     3086.05     3630.56     60.10 o 
   5   3   3    22422.01    23023.14    229.57 o 
   6   3   3      886.01     1103.46     37.76 o 
   7   3   3     2633.65     2946.70     57.72 o 
   8   3   3     1172.04     1229.30     49.20 o 
   9   3   3    38329.95    39296.88    392.21 o 
  10   3   3     3840.49     3498.90     75.12 o 
  11   3   3     9785.58     9640.49    135.69 o 
  12   3   3      120.41       62.36     55.35 o 
  13   3   3      892.90      841.03     52.86 o 
  14   3   3      291.61      239.69     49.13 o 
  15   3   3    10966.31    11492.09    173.26 o 
  16   3   3     1360.04     1235.42     78.45 o 
  17   3   3     5894.87     5987.09    155.85 o 
  18   3   3      203.91      232.89     71.16 o 
  19   3   3     2988.40     2827.33    164.72 o 
  20   3   3      356.66      377.54     67.44 o 
  21   3   3      781.06      786.86     75.26 o 
  22   3   3      299.42      373.77     75.23 o 
  23   3   3     2439.25     2341.12    104.92 o 
  24   3   3      184.99      180.05     67.47 o 
  25   3   3     4398.99     4022.37    126.51 o 
  26   3   3       93.55       73.47     62.01 o 
   1   4   3    22587.81    21691.63    198.69 o 
   2   4   3     4824.17     4854.76     66.35 o 
   3   4   3    12005.94    12577.90    122.27 o 
   4   4   3     8299.59     8492.86    104.39 o 
   5   4   3       82.63        5.52     31.84 o 
   6   4   3     2548.34     2728.64     64.97 o 
   7   4   3    12653.88    12586.83    170.05 o 
   8   4   3    10315.00    10932.11    156.31 o 
   9   4   3     5412.38     5899.27    103.27 o 
  10   4   3     3113.35     3223.20     78.67 o 
  11   4   3      898.71      855.92     62.42 o 
  12   4   3     1912.47     2000.20     64.67 o 
  13   4   3     6369.32     6258.21     96.63 o 
  14   4   3      627.06      714.15     59.85 o 
  15   4   3     1548.93     1582.80     76.33 o 
  16   4   3     3966.61     4050.44    134.55 o 
  17   4   3     1230.87     1355.76     89.21 o 
  18   4   3     4789.13     4740.41    160.54 o 
  19   4   3     5085.72     5043.08    250.48 o 
  20   4   3       26.95        1.38     66.58 o 
  21   4   3     1827.14     1684.94    139.77 o 
  22   4   3     2650.88     2526.20    167.22 o 
  23   4   3      442.08      473.50     74.14 o 
  24   4   3     1613.90     1430.27     76.24 o 
  25   4   3     1277.21     1076.78     91.92 o 
   0   5   3    15829.36    14920.91    208.34 o 
   1   5   3     3714.85     3391.59     58.81 o 
   2   5   3     6254.11     5765.74     81.66 o 
   3   5   3    10840.77    10423.29    126.56 o 
   4   5   3     3278.55     3487.07     72.95 o 
   5   5   3     1499.64     1718.43     59.64 o 
   6   5   3    13555.32    13613.92    168.03 o 
   7   5   3     5087.63     4965.33     96.36 o 
   8   5   3    15961.53    15932.36    187.68 o 
   9   5   3     1794.29     1713.83     61.07 o 
  10   5   3     1084.82      964.74     46.60 o 
  11   5   3      623.47      667.52     48.06 o 
  12   5   3     4139.52     4111.42     84.14 o 
  13   5   3       25.99       12.89     49.93 o 
  14   5   3     5990.07     6097.22    122.82 o 
  15   5   3      142.04      166.52     62.50 o 
  16   5   3      607.47      648.77     72.39 o 
  17   5   3     2133.62     2328.04    135.97 o 
  18   5   3     1948.64     2117.86    112.72 o 
  19   5   3      322.95      390.97     64.67 o 
  20   5   3     3672.70     3513.77    217.90 o 
  21   5   3       21.39       44.90     69.60 o 
  22   5   3     4650.38     4553.60    142.29 o 
  23   5   3      438.05      458.88     78.75 o 
  24   5   3       48.64       22.54     66.61 o 
  25   5   3       38.02       21.20     60.18 o 
   1   6   3      674.77      712.42     48.67 o 
   2   6   3     1266.00     1181.50     52.61 o 
   3   6   3      359.15      319.83     47.40 o 
   4   6   3    18197.15    18386.52    203.37 o 
   5   6   3     1232.36     1456.87     60.27 o 
   6   6   3     7915.93     8302.06    127.45 o 
   7   6   3      569.10      644.24     56.76 o 
   8   6   3     3865.69     3801.04     75.64 o 
   9   6   3      384.81      382.47     40.37 o 
  10   6   3    17894.06    18196.78    180.81 o 
  11   6   3      304.01      339.40     44.13 o 
  12   6   3     2045.27     2143.54     66.05 o 
  13   6   3      613.95      695.08     57.36 o 
  14   6   3     2584.48     2387.71     87.58 o 
  15   6   3      362.13      350.12     69.24 o 
  16   6   3     7592.27     7825.27    157.17 o 
  17   6   3      190.83      210.09     66.00 o 
  18   6   3     2479.53     2509.35     98.93 o 
  19   6   3      392.40      392.62     57.33 o 
  20   6   3       88.29      134.65     62.19 o 
  21   6   3      929.90      967.22     91.31 o 
  22   6   3     1451.43     1521.34    135.32 o 
  23   6   3     1385.45     1427.06    149.59 o 
  24   6   3     4069.71     4246.34    165.66 o 
   0   7   3     7746.33     7897.37    177.74 o 
   1   7   3     2525.03     2510.19     91.87 o 
   2   7   3     1037.82      899.92     66.06 o 
   3   7   3     2888.54     2937.88     91.62 o 
   4   7   3      429.42      527.43     62.37 o 
   5   7   3     3230.67     3499.30     92.69 o 
   6   7   3     9444.78     8778.61    121.05 o 
   7   7   3      797.80      751.80     45.47 o 
   8   7   3     8314.60     8422.18    115.41 o 
   9   7   3     4080.64     4083.92     99.60 o 
  10   7   3      405.06      457.22     47.28 o 
  11   7   3     3769.98     4004.45     90.53 o 
  12   7   3     6979.74     6714.96    113.83 o 
  13   7   3      248.26      303.33     52.90 o 
  14   7   3     2222.24     2281.66     88.24 o 
  15   7   3        3.12      -13.20     62.69 o 
  16   7   3      398.37      481.20     66.56 o 
  17   7   3     1329.36     1360.32     77.60 o 
  18   7   3     1206.42     1156.91     74.50 o 
  19   7   3      152.99      179.64     67.49 o 
  20   7   3      571.08      705.32     77.15 o 
  21   7   3      299.01      337.68     76.12 o 
  22   7   3      893.70      993.04     90.70 o 
  23   7   3     1907.61     1898.29    120.15 o 
   1   8   3     8460.88     8579.74    139.34 o 
   2   8   3      259.90      268.37     53.87 o 
   3   8   3      177.41      169.29     53.48 o 
   4   8   3     1831.04     1794.29     72.51 o 
   5   8   3     2523.22     2566.35     81.00 o 
   6   8   3     1115.87      990.15     58.05 o 
   7   8   3     9732.17     9804.15    142.73 o 
   8   8   3     1342.34     1362.46     65.98 o 
   9   8   3     2474.17     2576.72    112.10 o 
  10   8   3     4473.33     4126.46    122.62 o 
  11   8   3      336.13      285.89     58.69 o 
  12   8   3     1285.10     1228.11     69.79 o 
  13   8   3     8933.20     9207.31    152.31 o 
  14   8   3     3229.18     3369.57    119.57 o 
  15   8   3     4619.17     4551.29    142.91 o 
  16   8   3      834.92     1001.36     84.42 o 
  17   8   3      533.68      530.10     67.90 o 
  18   8   3      154.51      136.80     71.60 o 
  19   8   3     3429.99     3307.29    224.70 o 
  20   8   3      352.69      394.57     70.70 o 
  21   8   3     3335.66     3091.66    108.85 o 
  22   8   3      186.16      189.37     67.15 o 
   0   9   3     3048.44     3118.63    143.31 o 
   1   9   3     5602.42     5482.87    140.02 o 
   2   9   3      928.09      997.41     60.06 o 
   3   9   3    20181.99    20168.35    242.98 o 
   4   9   3      426.16      447.38     60.71 o 
   5   9   3     3954.33     3969.28    124.70 o 
   6   9   3     1538.15     1578.68     77.35 o 
   7   9   3      929.93     1009.85     72.98 o 
   8   9   3     2036.39     1990.57    123.97 o 
   9   9   3     1894.21     1847.73     82.15 o 
  10   9   3       66.18       61.97     63.22 o 
  11   9   3     1630.99     1719.77     77.33 o 
  12   9   3     3072.60     3031.56     96.67 o 
  13   9   3     3559.21     3343.54     98.91 o 
  14   9   3     1692.97     1718.16     81.33 o 
  15   9   3      202.73      238.33     71.82 o 
  16   9   3      199.82      189.01     67.74 o 
  17   9   3     3448.06     3582.30    146.93 o 
  18   9   3        8.75      -14.23     70.45 o 
  19   9   3     2357.87     2333.00    132.17 o 
  20   9   3      350.71      378.86     66.80 o 
  21   9   3     1113.12     1063.89     77.55 o 
   1  10   3     2759.74     2709.78     85.86 o 
   2  10   3     3311.97     3112.11    145.47 o 
   3  10   3      656.73      668.11     69.09 o 
   4  10   3     5376.00     4970.20    128.45 o 
   5  10   3     5855.00     5650.01    132.81 o 
   6  10   3     1320.94     1228.23     80.76 o 
   7  10   3      896.39      951.40     75.67 o 
   8  10   3     1250.99     1339.54     82.68 o 
   9  10   3      631.76      788.57     75.53 o 
  10  10   3     1844.61     1816.27     93.90 o 
  11  10   3      215.65      244.11     61.95 o 
  12  10   3      905.20      911.08     69.03 o 
  13  10   3      629.67      703.43     78.71 o 
  14  10   3      794.91      845.68     69.04 o 
  15  10   3     1760.79     1779.31     92.87 o 
  16  10   3      656.80      743.70     75.49 o 
  17  10   3      524.91      500.98     74.58 o 
  18  10   3     2019.75     1840.94     91.88 o 
  19  10   3      646.13      552.46     65.71 o 
  20  10   3      683.71      452.94     92.52 o 
   0  11   3     7156.83     7099.84    222.57 o 
   1  11   3      116.35      101.16     65.14 o 
   2  11   3     4147.88     4006.47    116.21 o 
   3  11   3      822.69     1004.84     73.54 o 
   4  11   3     1686.69     1835.01     89.31 o 
   5  11   3     1080.30     1150.59     77.17 o 
   6  11   3     3679.67     3695.69    114.16 o 
   7  11   3      307.09      323.16     60.69 o 
   8  11   3     2566.38     2881.73    100.22 o 
   9  11   3      952.59      997.21     67.84 o 
  10  11   3      357.00      401.60     61.33 o 
  11  11   3      420.49      365.79     59.62 o 
  12  11   3     2298.99     2096.42    161.22 o 
  13  11   3     1151.62     1222.09     96.28 o 
  14  11   3     3212.23     3186.40    121.32 o 
  15  11   3      791.56      870.94     80.55 o 
  16  11   3     1452.16     1453.53     86.98 o 
  17  11   3      164.93      106.63     75.38 o 
  18  11   3       98.35       86.95     68.48 o 
   1  12   3     1498.84     1381.88     73.43 o 
   2  12   3     2532.36     2405.98    102.29 o 
   3  12   3       97.86      127.91     57.70 o 
   4  12   3     9876.82     9642.53    223.97 o 
   5  12   3     1244.09     1144.98     71.76 o 
   6  12   3     1678.64     1650.98    176.81 o 
   7  12   3       14.80       18.07     59.29 o 
   8  12   3      771.80      794.83     66.78 o 
   9  12   3      338.94      302.94     62.52 o 
  10  12   3     4406.00     4362.13    120.83 o 
  11  12   3      160.27      150.70     72.99 o 
  12  12   3     1700.23     1867.79     95.84 o 
  13  12   3      502.28      411.94     71.82 o 
  14  12   3      561.20      546.82     66.32 o 
  15  12   3     1947.30     1964.59    139.88 o 
  16  12   3     1521.22     1343.63    154.17 o 
   0  13   3     1927.27     1956.42    223.76 o 
   1  13   3      550.30      585.85     63.06 o 
   2  13   3      535.86      506.35     64.11 o 
   3  13   3     5625.54     5754.24    151.91 o 
   4  13   3       46.46       37.02     62.66 o 
   5  13   3     2820.85     2763.32    105.60 o 
   6  13   3     1456.80     1416.69     83.65 o 
   7  13   3      194.68      191.53     59.16 o 
   8  13   3       54.30       90.99     57.81 o 
   9  13   3      317.76      351.83     71.19 o 
  10  13   3      268.02      287.26     69.28 o 
  11  13   3     2312.00     2266.85     97.80 o 
  12  13   3     1170.76     1321.11     79.23 o 
  13  13   3      311.80      350.98     58.33 o 
   1  14   3     2660.82     2667.66     96.15 o 
   2  14   3     1779.81     1841.61     81.31 o 
   3  14   3      355.47      499.17     64.36 o 
   4  14   3       62.53       69.24     58.60 o 
   5  14   3      539.71      564.96     64.17 o 
   6  14   3      212.97      164.60     57.83 o 
   7  14   3     2328.02     2385.08     91.30 o 
   8  14   3       83.06      129.17     68.90 o 
   9  14   3      408.72      513.67     64.01 o 
  10  14   3      225.97      169.11     57.64 o 
   0  15   3     2453.14     2407.23    130.10 o 
   1  15   3      270.77      231.08     50.97 o 
   2  15   3      214.24      178.65     52.72 o 
   3  15   3     1752.87     1661.36    100.32 o 
   4  15   3      203.56      167.02     48.73 o 
   0   0   4    20917.87    22404.56    413.69 o 
   2   0   4     4227.40     4886.77     88.29 o 
   4   0   4    15347.45    16640.34    246.43 o 
   6   0   4    16125.94    16708.42    251.03 o 
   8   0   4     9396.21     8899.52    143.05 o 
  10   0   4     4724.31     4414.07    108.07 o 
  12   0   4    12933.14    13994.06    260.25 o 
  14   0   4    16601.87    16646.83    273.23 o 
  16   0   4     8107.76     7849.28    208.05 o 
  18   0   4     1755.94     1901.42    114.71 o 
  20   0   4     6091.66     5726.46    204.88 o 
  22   0   4     5592.73     5893.52    342.30 o 
  24   0   4       29.16       25.47    107.51 o 
   1   1   4     5464.46     5530.69     73.60 o 
   2   1   4     1856.36     2240.71     45.92 o 
   3   1   4     2840.82     2830.99     50.11 o 
   4   1   4     6773.06     6580.64     87.12 o 
   5   1   4    16993.45    18074.86    181.57 o 
   6   1   4     4429.71     4593.59     69.96 o 
   7   1   4     4601.50     4609.30     73.99 o 
   8   1   4     1742.00     1881.48     54.39 o 
   9   1   4       47.93       57.62     39.47 o 
  10   1   4    10671.85    10652.86    132.98 o 
  11   1   4       79.42       96.77     53.34 o 
  12   1   4     3740.75     3730.25     87.38 o 
  13   1   4     2241.81     2312.70     78.94 o 
  14   1   4      115.86      146.95     61.04 o 
  15   1   4    11425.18    11263.79    175.45 o 
  16   1   4     5344.64     5348.98    135.11 o 
  17   1   4     2633.79     2777.95    134.27 o 
  18   1   4     7199.20     7215.77    175.46 o 
  19   1   4     1576.46     1759.32     99.05 o 
  20   1   4     2925.85     2806.30    110.63 o 
  21   1   4     2459.05     2223.63    102.01 o 
  22   1   4      935.94     1058.67     88.80 o 
  23   1   4      186.49      247.90     78.77 o 
  24   1   4     3359.27     3190.27    124.58 o 
  25   1   4      636.65      653.65     83.69 o 
   0   2   4      958.07     1101.76     54.74 o 
   1   2   4     6830.26     7147.14     86.39 o 
   2   2   4     4254.76     4394.89     67.23 o 
   3   2   4     5812.21     5947.97     92.56 o 
   4   2   4    13350.34    13993.63    166.25 o 
   5   2   4      659.11      892.34     45.26 o 
   6   2   4     4538.91     4486.57     78.65 o 
   7   2   4      329.15      340.90     37.00 o 
   8   2   4     7872.84     8548.17    111.76 o 
   9   2   4     1020.55     1155.88     55.47 o 
  10   2   4     1062.44      937.57     58.29 o 
  11   2   4     6698.88     6569.00    107.63 o 
  12   2   4     1304.26     1309.10     59.61 o 
  13   2   4     2491.81     2367.11     74.68 o 
  14   2   4     1919.81     2149.92     78.07 o 
  15   2   4     2583.26     2908.49    118.95 o 
  16   2   4      124.19      108.86     73.99 o 
  17   2   4    10232.85    10569.82    215.45 o 
  18   2   4       33.02       22.65     83.56 o 
  19   2   4     7996.65     8088.48    191.63 o 
  20   2   4     1266.31     1316.47     87.91 o 
  21   2   4      180.58      176.49     67.57 o 
  22   2   4      537.98      548.70     75.83 o 
  23   2   4     4952.04     4995.91    141.03 o 
  24   2   4      241.98      381.84     70.74 o 
  25   2   4     2184.63     2005.36    113.86 o 
   1   3   4     9364.06    10541.19    129.31 o 
   2   3   4     1102.43     1213.41     39.87 o 
   3   3   4     2301.52     2535.18     60.36 o 
   5   3   4     1947.01     2042.78     77.75 o 
   6   3   4     3977.41     3737.71     80.40 o 
   7   3   4    16477.05    17791.67    201.78 o 
   8   3   4      811.50      806.86     53.68 o 
   9   3   4     3648.27     3483.06     90.27 o 
  10   3   4     5451.70     5311.52    103.33 o 
  11   3   4       82.54      102.83     46.43 o 
  12   3   4     1275.47     1381.90     58.13 o 
  13   3   4     5833.94     5953.26    104.70 o 
  14   3   4      483.44      532.41     63.40 o 
  15   3   4     6658.92     6516.00    157.57 o 
  16   3   4     2461.24     2598.46    116.04 o 
  17   3   4      360.91      248.58     78.26 o 
  18   3   4      293.39      293.04     81.13 o 
  19   3   4     4180.79     4451.53    153.21 o 
  20   3   4      343.32      410.41     72.63 o 
  21   3   4     7745.56     8370.65    202.83 o 
  22   3   4      265.62      308.58     72.49 o 
  23   3   4     1692.74     1746.10     93.08 o 
  24   3   4      190.16      227.86     65.93 o 
  25   3   4      937.07      798.72     82.22 o 
   0   4   4     3818.28     3987.03     95.42 o 
   1   4   4       56.40       46.40     37.71 o 
   2   4   4     1080.71      942.15     42.87 o 
   3   4   4     2100.97     2349.57     57.81 o 
   4   4   4     4461.53     4774.22     81.71 o 
   5   4   4     1784.91     1858.87     59.50 o 
   6   4   4     8879.46     9319.51    130.71 o 
   7   4   4     1607.78     1426.92     72.21 o 
   8   4   4     4758.45     4730.12    103.75 o 
   9   4   4     3080.90     3419.73     94.98 o 
  10   4   4      418.88      341.83     47.74 o 
  11   4   4     6438.38     6247.74     93.84 o 
  12   4   4     4661.24     4653.77    128.95 o 
  13   4   4      607.16      585.56     56.73 o 
  14   4   4     9093.43     9005.46    174.24 o 
  15   4   4     2185.99     2280.65     93.70 o 
  16   4   4      376.19      361.21     73.02 o 
  17   4   4     4251.14     4756.45    138.10 o 
  18   4   4     3223.16     3170.95    123.39 o 
  19   4   4     3247.44     3557.71    134.74 o 
  20   4   4     3794.23     3639.75    172.05 o 
  21   4   4       77.83       78.09     73.19 o 
  22   4   4     1375.63     1373.07     91.69 o 
  23   4   4     2732.16     2874.76    115.63 o 
  24   4   4      155.44      201.34     58.14 o 
   1   5   4      296.43      360.14     39.45 o 
   2   5   4     3819.85     4062.01     78.79 o 
   3   5   4     4052.71     3917.22     75.75 o 
   4   5   4    13262.16    14059.12    172.39 o 
   5   5   4     2942.53     2971.33     79.24 o 
   6   5   4     9696.34     9619.36    147.34 o 
   7   5   4      156.44      157.73     59.25 o 
   8   5   4     1327.77     1431.35     63.81 o 
   9   5   4     4940.98     5063.29     91.79 o 
  10   5   4    12056.09    12141.29    152.86 o 
  11   5   4      596.00      655.76     51.41 o 
  12   5   4     3308.33     3175.72     96.42 o 
  13   5   4      249.29      213.68     61.50 o 
  14   5   4      589.46      616.64     63.28 o 
  15   5   4      394.02      396.30     73.05 o 
  16   5   4     4316.36     4526.72    127.79 o 
  17   5   4      373.93      361.06     74.52 o 
  18   5   4     2720.44     2964.92    184.49 o 
  19   5   4      171.03      219.61     83.45 o 
  20   5   4      531.27      694.49     95.75 o 
  21   5   4      663.43      616.00     73.07 o 
  22   5   4     1886.79     1997.44     93.84 o 
  23   5   4      509.67      592.70     66.33 o 
  24   5   4     5240.12     4894.44    130.65 o 
   0   6   4    13293.38    12629.82    226.87 o 
   1   6   4      752.06      729.55     55.11 o 
   2   6   4     5338.23     5099.03     97.47 o 
   3   6   4     3323.05     3141.96     78.18 o 
   4   6   4     1739.51     1819.69     75.04 o 
   5   6   4       76.56       69.45     61.75 o 
   6   6   4     5564.12     5670.58     98.73 o 
   7   6   4     2169.51     2196.62     63.73 o 
   8   6   4     6561.07     6478.41     97.20 o 
   9   6   4     1590.42     1629.76     56.04 o 
  10   6   4     2625.81     2410.04     79.36 o 
  11   6   4      301.56      240.63     49.69 o 
  12   6   4     3124.51     3084.64     97.72 o 
  13   6   4      877.61      952.11     65.67 o 
  14   6   4     6617.58     6753.70    138.84 o 
  15   6   4      887.64     1117.76     82.32 o 
  16   6   4     2298.99     2533.86    100.63 o 
  17   6   4      563.17      408.08     71.36 o 
  18   6   4     2178.40     2077.33    118.01 o 
  19   6   4      133.40       91.06     68.86 o 
  20   6   4     5141.64     5412.05    188.03 o 
  21   6   4      606.02      522.60     66.95 o 
  22   6   4     3199.82     3520.53    130.14 o 
  23   6   4      553.42      497.28     73.10 o 
   1   7   4     6474.03     6728.85    127.34 o 
   2   7   4     9274.00     9419.41    138.50 o 
   3   7   4     1112.69     1203.09     56.84 o 
   4   7   4     2422.46     2404.34     69.74 o 
   5   7   4     4278.82     4384.88     81.80 o 
   6   7   4     2166.48     2409.34     64.99 o 
   7   7   4     6556.41     6541.21     97.03 o 
   8   7   4      548.73      616.23     50.00 o 
   9   7   4      998.35     1066.45     58.28 o 
  10   7   4     1818.86     1776.43     94.52 o 
  11   7   4     1058.43     1173.08     64.51 o 
  12   7   4     4693.73     4761.91    108.89 o 
  13   7   4     1987.02     2133.68     81.68 o 
  14   7   4      798.43      883.86     66.25 o 
  15   7   4     2031.86     2158.78    114.74 o 
  16   7   4     1152.53     1167.99     79.00 o 
  17   7   4      674.10      649.90     72.33 o 
  18   7   4     2775.68     2717.62    225.22 o 
  19   7   4     2408.51     2326.91    188.79 o 
  20   7   4     1221.87     1439.52     86.90 o 
  21   7   4     2442.49     2641.77    168.08 o 
  22   7   4     1386.97     1428.41     95.08 o 
   0   8   4     3477.82     3353.39    145.89 o 
   1   8   4     1643.21     1900.97     86.92 o 
   2   8   4      177.34      176.53     65.65 o 
   3   8   4     5861.66     5659.45    122.52 o 
   4   8   4      471.15      417.76     51.95 o 
   5   8   4    11201.34    10933.97    172.14 o 
   6   8   4      650.29      685.92     55.21 o 
   7   8   4      443.62      411.73     56.78 o 
   8   8   4     1700.35     1750.78     91.01 o 
   9   8   4    10079.38     9771.29    152.29 o 
  10   8   4      998.68      949.54     70.36 o 
  11   8   4    14808.33    15169.35    216.31 o 
  12   8   4     2033.25     2037.77     80.13 o 
  13   8   4       90.25      111.18     57.40 o 
  14   8   4      785.62      782.98     63.25 o 
  15   8   4     3453.73     3244.97    119.89 o 
  16   8   4     2212.12     1975.03    119.95 o 
  17   8   4     2737.23     2752.80    317.60 o 
  18   8   4       55.48       -1.95     87.35 o 
  19   8   4      668.83      633.16     91.28 o 
  20   8   4      661.62      774.77     73.68 o 
  21   8   4       87.45       65.17     60.44 o 
   1   9   4     5274.76     5587.22    143.41 o 
   2   9   4     1996.48     2183.93    105.84 o 
   3   9   4       59.37       81.08     83.67 o 
   4   9   4     5964.95     6108.58    147.73 o 
   5   9   4     4998.90     4974.74    119.74 o 
   6   9   4      738.86      804.72     72.33 o 
   7   9   4    10229.21    10033.96    176.22 o 
   8   9   4     2748.69     2951.26    109.88 o 
   9   9   4     2199.85     2329.14     95.15 o 
  10   9   4     2042.85     2056.35     95.26 o 
  11   9   4      538.26      510.67     68.63 o 
  12   9   4      716.82      845.99     74.64 o 
  13   9   4     4602.65     4523.80    120.00 o 
  14   9   4      171.35      212.46     70.53 o 
  15   9   4     5980.24     5815.06    222.89 o 
  16   9   4      792.10      838.54     97.25 o 
  17   9   4      295.18      288.65     87.90 o 
  18   9   4      998.27      886.58     78.66 o 
  19   9   4     2129.11     2018.40     93.22 o 
  20   9   4       33.72       41.35     60.02 o 
   0  10   4     7655.22     7595.30    201.98 o 
   1  10   4       86.80      114.92     73.80 o 
   2  10   4     1847.91     1873.24     90.65 o 
   3  10   4     1628.97     1830.14     94.81 o 
   4  10   4     2651.51     2601.76    108.96 o 
   5  10   4     2323.97     2364.36    105.29 o 
   6  10   4     3303.53     3478.92    116.03 o 
   7  10   4     4009.81     4295.14    124.11 o 
   8  10   4     1838.40     2076.09     96.38 o 
   9  10   4      595.52      655.79     79.29 o 
  10  10   4      570.08      712.39     80.42 o 
  11  10   4     2316.89     2286.53    104.89 o 
  12  10   4     1464.88     1434.38     87.50 o 
  13  10   4      523.60      470.85     68.16 o 
  14  10   4     5416.39     5122.27    169.48 o 
  15  10   4      589.10      606.90     94.34 o 
  16  10   4      918.96      858.50     96.03 o 
  17  10   4      359.37      403.08     70.60 o 
  18  10   4      703.34      781.85     70.24 o 
  19  10   4      479.17      465.74     60.05 o 
   1  11   4      413.02      477.95     75.44 o 
   2  11   4    11996.03    12116.27    241.04 o 
   3  11   4       76.94       93.14     71.36 o 
   4  11   4     7967.62     7704.12    173.81 o 
   5  11   4      450.06      527.17     80.87 o 
   6  11   4      579.29      548.25     75.43 o 
   7  11   4      586.36      594.89     76.11 o 
   8  11   4     1025.92     1100.88    124.25 o 
   9  11   4       62.67       20.49     71.69 o 
  10  11   4     2193.02     2099.84    179.98 o 
  11  11   4      129.38       97.68     67.85 o 
  12  11   4     1590.89     1330.05    113.57 o 
  13  11   4      198.78      251.46     84.18 o 
  14  11   4      131.95      123.07     71.97 o 
  15  11   4       87.28      158.39     79.67 o 
  16  11   4     1662.54     1631.52     99.42 o 
  17  11   4      169.42      200.36     69.22 o 
   0  12   4     5009.33     5018.86    420.50 o 
   1  12   4     1202.22     1190.20     73.41 o 
   2  12   4     3312.30     3039.13    141.17 o 
   3  12   4     3626.42     3518.29    208.92 o 
   4  12   4      117.54      147.67     64.59 o 
   5  12   4     1258.06     1343.02     97.33 o 
   6  12   4     4055.88     4171.54    123.12 o 
   7  12   4      181.95      218.71     62.94 o 
   8  12   4     2399.94     2356.40    101.32 o 
   9  12   4      971.09     1114.97     75.22 o 
  10  12   4      855.53      880.83     68.51 o 
  11  12   4      850.09      811.45     65.13 o 
  12  12   4     1839.95     1747.98     90.50 o 
  13  12   4       51.90       62.94     65.42 o 
  14  12   4     3291.01     3134.88    102.82 o 
  15  12   4      780.13      717.57    115.63 o 
   1  13   4     2645.33     2789.32    103.35 o 
   2  13   4      112.43      115.05     60.85 o 
   3  13   4      614.05      626.35     71.18 o 
   4  13   4      503.73      598.17     72.10 o 
   5  13   4     2023.13     2053.31     98.16 o 
   6  13   4     1907.40     1980.79    103.98 o 
   7  13   4     5421.52     5545.14    136.82 o 
   8  13   4       35.06       79.86     58.95 o 
   9  13   4      781.37      843.71     63.31 o 
  10  13   4     1135.46     1117.78     77.70 o 
  11  13   4     1552.19     1551.26     81.28 o 
  12  13   4      528.26      488.75     62.35 o 
   0  14   4      414.44      422.60     83.75 o 
   1  14   4     1788.53     1800.12     80.14 o 
   2  14   4       16.31        4.94     59.08 o 
   3  14   4     3720.59     3830.70    117.56 o 
   4  14   4      210.32      207.27     60.22 o 
   5  14   4     3944.84     3903.50    117.75 o 
   6  14   4      444.04      434.98     60.62 o 
   7  14   4      150.44      129.82     55.05 o 
   8  14   4      149.75       90.73     53.52 o 
   2   0   5    40177.88    39962.40    562.08 o 
   4   0   5    13837.12    14063.69    227.83 o 
   6   0   5      585.12      611.03     56.54 o 
   8   0   5    19454.85    19104.21    278.92 o 
  10   0   5    19762.87    20511.43    289.99 o 
  12   0   5     5468.83     5371.93    135.13 o 
  14   0   5     3386.77     2939.74    143.68 o 
  16   0   5    13971.31    13587.84    315.57 o 
  18   0   5     4900.46     4984.52    170.33 o 
  20   0   5      759.21      775.96    125.36 o 
  22   0   5     1566.49     1850.83    196.05 o 
  24   0   5     3406.08     3516.19    204.89 o 
   0   1   5    35310.87    35800.33    592.20 o 
   1   1   5     4307.50     4717.40     78.24 o 
   2   1   5     7948.70     8163.18    115.51 o 
   3   1   5     1983.12     2181.54     60.84 o 
   4   1   5     4976.74     4603.91     82.69 o 
   5   1   5     2741.21     2698.16     65.71 o 
   6   1   5     6371.65     6069.07    103.73 o 
   7   1   5     3498.39     3623.76     77.42 o 
   8   1   5     2032.37     1962.15     69.36 o 
   9   1   5     4992.20     4863.23     88.89 o 
  10   1   5     3637.69     3496.48     68.58 o 
  11   1   5     3082.52     3141.12     89.61 o 
  12   1   5     4854.22     4690.42    101.30 o 
  13   1   5       61.36       47.26     59.82 o 
  14   1   5     1652.74     1848.00     91.22 o 
  15   1   5     1820.77     1803.31     97.42 o 
  16   1   5       65.92      105.57     95.12 o 
  17   1   5     6417.97     6680.61    163.49 o 
  18   1   5      341.94      354.80     90.32 o 
  19   1   5      404.19      428.39     95.13 o 
  20   1   5     1573.75     1669.38    102.54 o 
  21   1   5       17.56       10.98     82.43 o 
  22   1   5     4564.88     4579.78    152.92 o 
  23   1   5     1042.51     1118.17     99.03 o 
  24   1   5      239.26      240.09     83.68 o 
   1   2   5     9056.92     8947.88    121.81 o 
   2   2   5     5761.30     5673.63     93.73 o 
   3   2   5     3340.60     3804.29     79.08 o 
   4   2   5     4497.14     4350.00     82.30 o 
   5   2   5     4372.72     4159.74     75.29 o 
   6   2   5     7894.27     7980.12    125.31 o 
   7   2   5    10575.98    10002.19    137.10 o 
   8   2   5     3071.95     3038.86     82.56 o 
   9   2   5     4317.28     4403.78    100.57 o 
  10   2   5     3141.68     3147.01     74.53 o 
  11   2   5      829.80      802.78     49.96 o 
  12   2   5      132.97      179.17     55.86 o 
  13   2   5     7507.30     7502.16    136.46 o 
  14   2   5     4806.29     4814.23    143.47 o 
  15   2   5     1375.82     1419.06    107.16 o 
  16   2   5     1460.63     1824.51    107.10 o 
  17   2   5     1085.98     1027.64     94.95 o 
  18   2   5      236.75      254.46     89.51 o 
  19   2   5      941.14     1006.06     95.48 o 
  20   2   5      224.98      320.10     95.80 o 
  21   2   5     2469.49     2281.29    115.58 o 
  22   2   5      399.23      432.33     81.10 o 
  23   2   5      345.70      364.25     75.45 o 
  24   2   5      786.06      813.16     75.63 o 
   0   3   5     2526.17     2719.36     83.87 o 
   1   3   5     1111.93     1177.32     52.71 o 
   2   3   5     1339.23     1087.33     53.10 o 
   3   3   5    12095.99    11687.40    157.80 o 
   4   3   5     5958.08     6000.58    106.25 o 
   5   3   5     6577.02     6080.30    120.25 o 
   6   3   5     1491.18     1733.98     71.21 o 
   7   3   5      139.87      219.93     56.51 o 
   8   3   5     1710.09     1883.09     77.19 o 
   9   3   5    15302.75    14796.97    181.98 o 
  10   3   5       57.74       42.64     42.13 o 
  11   3   5     4518.23     4357.95    112.41 o 
  12   3   5     2156.80     2011.75     67.73 o 
  13   3   5     1062.14     1049.19     64.82 o 
  14   3   5       27.67        2.98     64.34 o 
  15   3   5     8434.57     8478.46    169.45 o 
  16   3   5     3088.22     3166.84    114.40 o 
  17   3   5     4294.88     4354.70    141.68 o 
  18   3   5      479.21      528.19     87.61 o 
  19   3   5     3397.13     3277.57    177.74 o 
  20   3   5     1309.15     1194.65    118.89 o 
  21   3   5      372.07      483.47     80.35 o 
  22   3   5      433.33      617.28     80.55 o 
  23   3   5     1681.08     1567.03     94.04 o 
  24   3   5      242.58      259.45     65.96 o 
   1   4   5    13899.35    13275.51    170.12 o 
   2   4   5     4287.97     4308.06     86.25 o 
   3   4   5     2629.33     2795.46     72.61 o 
   4   4   5     6125.50     5554.68    106.92 o 
   5   4   5     6966.33     6781.76    127.06 o 
   6   4   5      280.48      380.96     64.35 o 
   7   4   5     8310.80     7877.09    148.59 o 
   8   4   5      624.74      653.44     48.39 o 
   9   4   5     3779.27     3948.81    104.15 o 
  10   4   5     3351.81     3386.30    117.13 o 
  11   4   5     2843.89     2354.23    101.81 o 
  12   4   5     3964.60     3610.21    141.93 o 
  13   4   5     3706.71     3938.84    101.04 o 
  14   4   5     2092.25     2107.54    121.38 o 
  15   4   5      839.39      798.15     70.43 o 
  16   4   5      499.40      534.92     80.97 o 
  17   4   5      881.16      880.33     91.57 o 
  18   4   5     2470.88     2464.12    117.31 o 
  19   4   5      942.62     1134.22     96.33 o 
  20   4   5      437.12      371.03     97.26 o 
  21   4   5     2025.69     1879.00    169.18 o 
  22   4   5      653.70      782.54     76.02 o 
  23   4   5      312.58      293.79     63.68 o 
  24   4   5     1432.85     1161.13     80.71 o 
   0   5   5     4094.05     3827.79    109.21 o 
   1   5   5     2037.71     1948.78     61.46 o 
   2   5   5     4367.57     4238.66     93.02 o 
   3   5   5     8478.73     7900.90    138.90 o 
   4   5   5     2630.49     2719.70     92.32 o 
   5   5   5      137.30      141.44     53.52 o 
   6   5   5     6463.37     6179.53    108.17 o 
   7   5   5     1700.34     1664.24     68.04 o 
   8   5   5     1745.77     1709.37     67.76 o 
   9   5   5      618.11      615.41     58.81 o 
  10   5   5      455.92      373.53     58.36 o 
  11   5   5      526.92      506.34     61.54 o 
  12   5   5     8920.59     8651.69    149.70 o 
  13   5   5      258.98      213.68     62.85 o 
  14   5   5     3778.69     3679.55    116.12 o 
  15   5   5        3.67        0.52     65.92 o 
  16   5   5     1186.88     1158.93     87.53 o 
  17   5   5      554.47      596.97     80.89 o 
  18   5   5      913.68      868.18     82.87 o 
  19   5   5      914.73     1038.92    136.98 o 
  20   5   5     5762.46     5912.82    174.24 o 
  21   5   5       12.86      -10.49     77.61 o 
  22   5   5     1448.06     1370.29     79.33 o 
  23   5   5      717.75      618.89     59.58 o 
   1   6   5      781.12      683.00     48.41 o 
   2   6   5     7027.22     6692.19    104.77 o 
   3   6   5     1324.48     1327.04     56.60 o 
   4   6   5    18202.93    17934.64    214.81 o 
   5   6   5     1198.27     1244.18     65.20 o 
   6   6   5      789.58      759.99     56.30 o 
   7   6   5      173.25      169.37     52.27 o 
   8   6   5     2849.74     2549.00    103.88 o 
   9   6   5     1103.98      987.37     69.23 o 
  10   6   5    10177.25     9693.07    192.09 o 
  11   6   5       35.73       18.79     59.40 o 
  12   6   5     2577.93     2668.78    141.11 o 
  13   6   5      812.59      843.39     79.32 o 
  14   6   5     1925.73     2000.09     84.21 o 
  15   6   5      804.45      822.72     70.07 o 
  16   6   5     1167.41     1187.69     83.48 o 
  17   6   5      112.83      144.46     70.36 o 
  18   6   5     3351.22     3410.76    123.13 o 
  19   6   5      266.52      231.99     73.12 o 
  20   6   5      253.62      251.75     78.06 o 
  21   6   5       53.02       27.88     71.54 o 
  22   6   5      727.35      552.39     83.49 o 
   0   7   5    12651.83    12374.29    232.69 o 
   1   7   5      679.30      692.55     54.44 o 
   2   7   5     3365.04     3075.38     86.43 o 
   3   7   5     2069.38     2151.47     77.18 o 
   4   7   5     1427.90     1514.16     67.73 o 
   5   7   5     1837.46     1967.49     79.88 o 
   6   7   5     7966.23     7755.53    126.08 o 
   7   7   5      250.08      286.25     56.01 o 
   8   7   5     5131.41     4955.91    138.59 o 
   9   7   5      902.17      889.25     66.83 o 
  10   7   5     2280.87     2051.30     87.68 o 
  11   7   5     2453.33     2363.49     91.32 o 
  12   7   5     5558.91     5470.16    129.03 o 
  13   7   5      362.32      365.57     63.72 o 
  14   7   5     2187.66     2130.91     92.77 o 
  15   7   5      391.99      410.65     62.12 o 
  16   7   5      128.72      111.54     68.58 o 
  17   7   5     2205.31     2349.91    218.58 o 
  18   7   5      384.45      519.67     76.28 o 
  19   7   5      999.36      931.54     78.40 o 
  20   7   5     1238.44     1125.60    105.55 o 
  21   7   5       25.42       21.75     69.65 o 
   1   8   5     4205.44     4086.45    169.43 o 
   2   8   5      919.01     1009.23     72.18 o 
   3   8   5      838.01      904.08     70.24 o 
   4   8   5     1983.11     2052.69     77.85 o 
   5   8   5     3254.14     3258.43    168.90 o 
   6   8   5      163.72      175.13     59.35 o 
   7   8   5     7828.68     8011.52    153.70 o 
   8   8   5     2387.09     2345.62     87.97 o 
   9   8   5     4571.73     4827.53    135.52 o 
  10   8   5     1916.20     1833.18     83.48 o 
  11   8   5      347.17      371.90     63.09 o 
  12   8   5      771.10      750.97     67.35 o 
  13   8   5     6200.32     5905.68    127.83 o 
  14   8   5      641.67      532.11     62.28 o 
  15   8   5     3324.47     3212.45    160.11 o 
  16   8   5      615.27      660.23     97.62 o 
  17   8   5       62.71       21.71     88.85 o 
  18   8   5      113.81      143.52     86.86 o 
  19   8   5     1621.99     1366.82    145.10 o 
  20   8   5       38.53        8.57     75.00 o 
   0   9   5     3126.67     3133.78    190.55 o 
   1   9   5     3768.95     3794.37    200.74 o 
   2   9   5      688.14      525.04     90.25 o 
   3   9   5    12414.30    12514.78    205.14 o 
   4   9   5     2520.71     2594.61    102.74 o 
   5   9   5     3152.05     3280.15    113.10 o 
   6   9   5      636.40      718.71     90.20 o 
   7   9   5     1117.67     1173.96     84.33 o 
   8   9   5      402.54      469.87     84.30 o 
   9   9   5     2202.39     2188.21    106.01 o 
  10   9   5     1426.77     1421.04     92.92 o 
  11   9   5     1771.47     1569.07     92.39 o 
  12   9   5      622.18      466.73     72.25 o 
  13   9   5     1359.02     1310.54    125.66 o 
  14   9   5     1859.77     1693.31    162.56 o 
  15   9   5      401.25      467.83     94.73 o 
  16   9   5     1026.94     1201.25    104.12 o 
  17   9   5     3004.52     2894.53    160.27 o 
  18   9   5      513.95      482.81     83.63 o 
  19   9   5     2637.35     2622.44    123.85 o 
   1  10   5     2586.40     2735.91    113.96 o 
   2  10   5     1767.08     2029.75     99.24 o 
   3  10   5     2233.68     2150.14     98.40 o 
   4  10   5     1300.03     1379.04     97.54 o 
   5  10   5     1328.34     1463.94     96.37 o 
   6  10   5     1891.39     1950.27    103.97 o 
   7  10   5      755.95      917.26     93.11 o 
   8  10   5     1074.61     1162.81     84.86 o 
   9  10   5     1062.43      920.71     86.39 o 
  10  10   5     1827.55     1685.76    191.21 o 
  11  10   5      193.97      183.12     80.84 o 
  12  10   5     3824.11     4237.97    154.63 o 
  13  10   5     1242.48     1083.62    122.42 o 
  14  10   5      830.12      933.73     93.70 o 
  15  10   5      935.31      910.44     95.33 o 
  16  10   5     1287.85     1360.04     99.01 o 
  17  10   5      398.14      415.67     79.24 o 
   0  11   5     7655.45     7650.28    317.73 o 
   1  11   5      367.86      390.96     74.50 o 
   2  11   5     1715.90     1753.21    104.02 o 
   3  11   5     1603.20     1407.62    100.32 o 
   4  11   5      622.71      589.79     83.10 o 
   5  11   5     1088.14     1047.89     91.61 o 
   6  11   5      494.98      580.53     84.22 o 
   7  11   5        1.75      -19.12     79.34 o 
   8  11   5     5277.12     5202.54    296.02 o 
   9  11   5      606.68      660.01     94.09 o 
  10  11   5        1.56       -3.50     86.70 o 
  11  11   5      544.54      501.73     78.91 o 
  12  11   5     1251.60     1093.41     85.47 o 
  13  11   5      159.71      179.53     91.84 o 
  14  11   5     4908.61     5193.12    257.50 o 
  15  11   5      137.28      233.22    109.32 o 
  16  11   5      892.74      708.64    206.66 o 
   1  12   5     1047.15     1141.83     97.18 o 
   2  12   5     1063.72     1109.77     96.01 o 
   3  12   5       88.08      107.58     71.60 o 
   4  12   5     3087.55     3065.05    133.50 o 
   5  12   5      324.45      300.52     74.01 o 
   6  12   5     2586.16     2759.84    134.71 o 
   7  12   5      862.22      894.21     93.28 o 
   8  12   5     1114.85     1254.37     89.66 o 
   9  12   5      461.28      510.32     73.74 o 
  10  12   5     4123.75     3988.12    163.97 o 
  11  12   5       75.96       93.83     65.24 o 
  12  12   5     1789.52     1938.65    214.90 o 
  13  12   5       56.18       39.88     65.01 o 
   0  13   5     2502.31     2487.31    177.46 o 
   1  13   5      745.36      811.38     70.53 o 
   2  13   5      353.59      421.23     63.96 o 
   3  13   5     1940.87     2005.47     95.05 o 
   4  13   5       26.93       13.54     64.87 o 
   5  13   5     2259.65     2259.66     99.22 o 
   6  13   5     1112.12     1245.28     80.92 o 
   7  13   5      118.91      130.74     57.52 o 
   8  13   5     1737.48     1805.11     79.27 o 
   9  13   5      727.35      830.48     61.47 o 
  10  13   5      157.88       91.34     49.27 o 
   1  14   5     2342.39     2238.12     83.46 o 
   2  14   5      473.85      552.04     61.79 o 
   3  14   5      429.93      432.54     59.84 o 
   4  14   5       52.42       66.47     55.13 o 
   5  14   5      424.17      437.15     57.86 o 
   0   0   6     7736.28     7175.09    213.31 o 
   2   0   6    11945.43    11846.14    214.90 o 
   4   0   6     1688.55     1646.07     87.52 o 
   6   0   6    16620.66    16860.08    288.58 o 
   8   0   6     1742.06     1825.17     77.68 o 
  10   0   6     2671.97     2582.52     96.43 o 
  12   0   6     6056.79     5750.08    170.64 o 
  14   0   6     3581.03     3219.84    142.04 o 
  16   0   6     1726.80     1799.84    193.07 o 
  18   0   6     5230.41     4948.75    434.67 o 
  20   0   6     6403.87     6389.63    365.00 o 
  22   0   6      422.36      401.67    122.47 o 
   1   1   6     2424.32     2517.40     66.07 o 
   2   1   6     7123.83     7091.14    109.90 o 
   3   1   6      562.50      654.09     49.62 o 
   4   1   6     6068.37     5366.32    104.86 o 
   5   1   6     4800.64     5226.94    103.75 o 
   6   1   6     1903.75     2093.96     77.19 o 
   7   1   6     1902.51     1814.18     62.06 o 
   8   1   6     1017.00     1065.31     51.76 o 
   9   1   6      365.22      401.48     44.64 o 
  10   1   6     4817.58     4606.72    105.21 o 
  11   1   6      683.73      629.36     57.16 o 
  12   1   6     6093.00     5757.14    195.94 o 
  13   1   6     1149.99     1212.26     72.20 o 
  14   1   6      338.03      360.08     79.15 o 
  15   1   6     1696.13     1884.72    113.84 o 
  16   1   6     3408.41     3773.95    142.42 o 
  17   1   6     1200.51     1151.63    103.28 o 
  18   1   6     5190.84     4908.21    212.15 o 
  19   1   6     1724.86     1864.93    136.25 o 
  20   1   6      288.52      260.99     83.96 o 
  21   1   6     1236.90     1380.08    102.91 o 
  22   1   6     1776.09     1496.64    131.84 o 
  23   1   6       15.19       17.01     75.22 o 
   0   2   6      900.30     1135.68     84.00 o 
   1   2   6     5518.09     5997.99     97.54 o 
   2   2   6     2409.61     2340.00     69.72 o 
   3   2   6     8355.82     8408.71    139.89 o 
   4   2   6     1198.04     1329.89     68.19 o 
   5   2   6     3140.42     3053.82     89.04 o 
   6   2   6     3613.42     3611.10     87.00 o 
   7   2   6      177.98      223.04     42.98 o 
   8   2   6     4739.54     4514.91     88.19 o 
   9   2   6     8453.84     8666.63    132.57 o 
  10   2   6     1944.89     1803.89     70.73 o 
  11   2   6     2279.49     2151.68    114.39 o 
  12   2   6     3491.00     3328.36    121.68 o 
  13   2   6     1284.81     1185.00     87.16 o 
  14   2   6     1402.41     1355.63     96.39 o 
  15   2   6     2393.39     2544.90    104.16 o 
  16   2   6       32.89       54.96     83.78 o 
  17   2   6     2986.12     3125.43    121.01 o 
  18   2   6      202.61      199.53     90.01 o 
  19   2   6     2126.34     2037.07    124.00 o 
  20   2   6      864.20      980.62    110.18 o 
  21   2   6       21.39       -0.99     77.85 o 
  22   2   6      133.70      159.88     74.52 o 
  23   2   6     2730.53     2548.66    223.38 o 
   1   3   6     8870.61     9214.26    136.14 o 
   2   3   6      164.45      188.07     55.50 o 
   3   3   6     1947.09     2105.97     76.83 o 
   4   3   6     3107.20     3261.90     81.60 o 
   5   3   6     7055.74     6952.52    116.22 o 
   6   3   6     4246.86     4475.27     97.15 o 
   7   3   6    15672.83    15437.34    198.10 o 
   8   3   6      700.71      759.95     54.81 o 
   9   3   6     4017.03     3915.29    122.88 o 
  10   3   6       67.67      117.46     53.61 o 
  11   3   6     2035.89     2122.71     99.18 o 
  12   3   6      186.54      238.51     66.80 o 
  13   3   6     7985.22     8143.58    162.66 o 
  14   3   6      158.07      180.21     77.00 o 
  15   3   6     1440.85     1488.07     87.43 o 
  16   3   6      962.00     1003.57     93.83 o 
  17   3   6      431.24      492.53     85.39 o 
  18   3   6      597.55      509.10     90.61 o 
  19   3   6     2935.82     3122.10    201.48 o 
  20   3   6      352.85      381.64     99.53 o 
  21   3   6     3721.63     3766.66    171.70 o 
  22   3   6      129.03      126.20     70.54 o 
  23   3   6      749.88      661.54     69.97 o 
   0   4   6    10876.99    10602.96    204.15 o 
   1   4   6      289.86      253.39     45.70 o 
   2   4   6     2166.12     2348.24     71.46 o 
   3   4   6     8544.16     8641.66    128.28 o 
   4   4   6      781.47      903.40     53.90 o 
   5   4   6     3234.45     3452.27     80.42 o 
   6   4   6     4582.19     4648.71     90.15 o 
   7   4   6      921.40      960.91     57.59 o 
   8   4   6     2809.04     2948.72     83.15 o 
   9   4   6     4737.98     4788.75    166.78 o 
  10   4   6     1862.16     1610.23    106.69 o 
  11   4   6     5744.07     5876.01    193.52 o 
  12   4   6      352.52      401.90     74.37 o 
  13   4   6      690.13      717.99     81.92 o 
  14   4   6     4199.34     4139.65    135.16 o 
  15   4   6      563.74      587.08     89.95 o 
  16   4   6      976.83      974.90     88.34 o 
  17   4   6     2929.13     2933.98    178.83 o 
  18   4   6      659.63      654.62     97.64 o 
  19   4   6     2075.25     2246.50    134.53 o 
  20   4   6     3138.87     3170.12    145.98 o 
  21   4   6      634.98      624.62     86.41 o 
  22   4   6     1023.48     1214.43     88.48 o 
   1   5   6     2784.94     2695.53     71.20 o 
   2   5   6     7084.27     7123.08    108.79 o 
   3   5   6      151.21      131.06     50.75 o 
   4   5   6     6610.64     6993.46    121.86 o 
   5   5   6     3729.50     3825.45     97.60 o 
   6   5   6     5898.73     5823.43    130.13 o 
   7   5   6     1916.93     2072.27     73.05 o 
   8   5   6     3720.56     3562.88     92.65 o 
   9   5   6      996.72     1029.33     70.02 o 
  10   5   6     8003.78     8402.02    158.29 o 
  11   5   6      129.27      166.55     65.95 o 
  12   5   6     1676.42     1825.62     91.71 o 
  13   5   6      908.24      920.59     87.92 o 
  14   5   6      266.97      278.08     79.80 o 
  15   5   6      192.48      191.83     67.61 o 
  16   5   6     5389.36     5576.94    287.20 o 
  17   5   6       38.52       45.74     72.37 o 
  18   5   6     1042.46     1378.82     96.19 o 
  19   5   6      675.50      702.02     89.82 o 
  20   5   6      609.67      706.32     86.35 o 
  21   5   6      154.56      117.74     73.32 o 
  22   5   6      313.08      291.48     66.78 o 
   0   6   6    10280.88    10612.28    222.91 o 
   1   6   6      332.45      323.29     54.72 o 
   2   6   6     1447.56     1570.84     63.76 o 
   3   6   6     1013.55     1051.25     66.12 o 
   4   6   6      644.25      589.76     61.18 o 
   5   6   6     1691.74     1477.94     85.16 o 
   6   6   6     6660.16     6308.60    127.20 o 
   7   6   6      544.72      525.14     64.28 o 
   8   6   6     7718.45     7726.76    210.77 o 
   9   6   6     1603.26     1599.44    105.88 o 
  10   6   6      353.59      385.98     68.46 o 
  11   6   6     1041.38     1241.14     83.71 o 
  12   6   6     2699.50     2768.30    136.00 o 
  13   6   6      915.98      908.92     90.23 o 
  14   6   6     5571.03     6026.65    189.49 o 
  15   6   6      177.31      187.29     64.94 o 
  16   6   6     3439.83     3478.67    155.36 o 
  17   6   6      661.73      656.71     86.38 o 
  18   6   6      802.41      887.23     82.37 o 
  19   6   6      723.97      738.89     77.61 o 
  20   6   6     2500.80     2624.44    130.57 o 
  21   6   6      722.54      599.13     72.78 o 
   1   7   6     2448.51     2480.09     84.15 o 
   2   7   6     2452.13     2779.15    119.36 o 
   3   7   6      119.50      146.22     59.95 o 
   4   7   6     1756.22     1900.56     87.60 o 
   5   7   6     1469.65     1509.83    118.93 o 
   6   7   6     3803.20     3926.50    138.52 o 
   7   7   6     1380.80     1362.37     98.90 o 
   8   7   6      996.08     1014.88     76.51 o 
   9   7   6      646.25      689.63     76.30 o 
  10   7   6     1552.00     1735.17     91.14 o 
  11   7   6      916.48     1003.96     85.11 o 
  12   7   6      579.06      466.62     90.89 o 
  13   7   6     2290.41     2464.55    125.90 o 
  14   7   6      979.68      903.19    101.71 o 
  15   7   6      826.39      881.81     98.95 o 
  16   7   6     2257.36     2309.57    194.43 o 
  17   7   6      282.97      230.43     75.46 o 
  18   7   6     2119.91     2307.45    118.22 o 
  19   7   6     1144.14     1052.18    145.55 o 
  20   7   6      468.46      458.34    127.78 o 
   0   8   6     7580.95     8178.66    206.76 o 
   1   8   6     1418.74     1412.44    113.50 o 
   2   8   6      166.01      196.30     74.52 o 
   3   8   6     4827.64     4936.07    138.91 o 
   4   8   6     3679.00     3700.89    186.36 o 
   5   8   6     7262.99     7609.68    155.66 o 
   6   8   6     1308.70     1400.04     83.29 o 
   7   8   6      618.99      704.45     75.26 o 
   8   8   6     1362.80     1329.17     83.85 o 
   9   8   6     3183.34     3215.36    121.81 o 
  10   8   6      849.22      729.40     88.22 o 
  11   8   6     6089.97     6138.76    243.36 o 
  12   8   6     1030.51      995.91     90.01 o 
  13   8   6      452.93      455.36     67.49 o 
  14   8   6      590.37      651.10     79.92 o 
  15   8   6     2584.10     2587.19    119.31 o 
  16   8   6      263.29      405.16     74.87 o 
  17   8   6     4767.45     4886.27    174.43 o 
  18   8   6      827.37      892.14     98.97 o 
  19   8   6      390.98      416.84     85.11 o 
   1   9   6     7567.59     7471.70    170.20 o 
   2   9   6      584.23      618.34    100.77 o 
   3   9   6      314.62      309.73     85.72 o 
   4   9   6     3893.76     3563.40    190.39 o 
   5   9   6     2646.48     2533.53    116.49 o 
   6   9   6       51.76       38.26     87.10 o 
   7   9   6     3765.85     3734.49    175.23 o 
   8   9   6       99.85      118.64    107.48 o 
   9   9   6      589.35      547.13     84.11 o 
  10   9   6      543.79      428.21     80.60 o 
  11   9   6      171.72      108.54     76.73 o 
  12   9   6      217.96      230.55     79.01 o 
  13   9   6     3551.49     3785.85    135.08 o 
  14   9   6      764.75      799.84     84.05 o 
  15   9   6     6986.61     6730.22    245.81 o 
  16   9   6      911.09      775.97     96.91 o 
  17   9   6       30.60       57.10     85.00 o 
  18   9   6      166.67      280.81     79.56 o 
   0  10   6      409.69      529.30    156.83 o 
   1  10   6      479.93      558.20    112.26 o 
   2  10   6     1406.51     1423.77    119.46 o 
   3  10   6     2796.31     2745.96    109.73 o 
   4  10   6      195.21      160.48     75.65 o 
   5  10   6      434.31      452.53     85.11 o 
   6  10   6     2804.65     2536.40    152.59 o 
   7  10   6      334.95      303.98     85.56 o 
   8  10   6     1497.11     1211.74    102.31 o 
   9  10   6     1734.85     1546.61    259.83 o 
  10  10   6      239.50      290.42     88.98 o 
  11  10   6     2479.89     2745.25    293.08 o 
  12  10   6     1944.88     1820.09    112.71 o 
  13  10   6      308.02      331.61     78.53 o 
  14  10   6     2248.82     2037.84    114.05 o 
  15  10   6      594.80      536.59     88.95 o 
  16  10   6      337.28      253.25     78.97 o 
   1  11   6      957.32      991.41    104.45 o 
   2  11   6     3262.52     3082.91    223.25 o 
   3  11   6       59.33       49.16     94.52 o 
   4  11   6     4451.20     4172.96    190.71 o 
   5  11   6       20.33       12.55     93.33 o 
   6  11   6      107.73      178.58     99.90 o 
   7  11   6      551.53      581.58    124.75 o 
   8  11   6      364.37      362.09     93.49 o 
   9  11   6      229.77      291.49     89.69 o 
  10  11   6     4357.39     4277.36    169.47 o 
  11  11   6      271.48      200.27     81.02 o 
  12  11   6     2891.83     2868.45    115.02 o 
  13  11   6       61.62       56.36     78.05 o 
  14  11   6      276.81      144.96     73.57 o 
   0  12   6     4851.20     4678.63    232.41 o 
   1  12   6       51.87       53.59     80.99 o 
   2  12   6     3452.68     3419.36    140.05 o 
   3  12   6     2319.37     2365.27    118.92 o 
   4  12   6      291.95      298.08     97.11 o 
   5  12   6       89.71       90.93     84.69 o 
   6  12   6     6004.19     5708.11    267.02 o 
   7  12   6      192.40      174.58     86.07 o 
   8  12   6     2825.16     2875.01    275.13 o 
   9  12   6      163.54      269.14     70.05 o 
  10  12   6      229.84      270.03     66.09 o 
  11  12   6      289.16      324.41     60.26 o 
   1  13   6     1622.05     1466.57     75.08 o 
   2  13   6      129.67       73.63     62.35 o 
   3  13   6      687.14      753.14     70.02 o 
   4  13   6     1684.10     1598.94     82.71 o 
   5  13   6      662.23      781.02     67.43 o 
   6  13   6     1866.40     1690.94    185.06 o 
   7  13   6     3454.84     3416.75    113.78 o 
   2   0   7     6891.17     8042.83    182.11 o 
   4   0   7     4938.78     5460.08    139.09 o 
   6   0   7     9979.37     9706.60    188.36 o 
   8   0   7     5333.96     5442.09    163.69 o 
  10   0   7     6764.57     7124.28    192.25 o 
  12   0   7     8262.54     8763.43    262.88 o 
  14   0   7     5749.84     5538.09    207.42 o 
  16   0   7    12276.20    12509.77    421.36 o 
  18   0   7     6353.75     6019.59    461.45 o 
  20   0   7      448.71      467.12    153.18 o 
  22   0   7     2663.40     2824.78    212.44 o 
   0   1   7     2603.37     2846.51    110.41 o 
   1   1   7     3144.82     3377.79     84.54 o 
   2   1   7     2201.10     2321.03     75.42 o 
   3   1   7     3656.86     3894.91     86.34 o 
   4   1   7     1227.50     1160.22     60.53 o 
   5   1   7     2768.00     2989.52     76.21 o 
   6   1   7     2415.16     2503.50     84.38 o 
   7   1   7      105.22      115.89     48.80 o 
   8   1   7    10623.09    10642.50    206.03 o 
   9   1   7      670.89      679.36     59.87 o 
  10   1   7      835.83      903.14     64.52 o 
  11   1   7     2415.39     2535.27    179.92 o 
  12   1   7      472.93      470.17     73.94 o 
  13   1   7     2048.54     2069.83     90.68 o 
  14   1   7     2532.42     2730.37    116.42 o 
  15   1   7      761.05      791.35    113.19 o 
  16   1   7      802.46      837.01    118.10 o 
  17   1   7     3300.97     2691.50    151.43 o 
  18   1   7     1674.53     1349.97    141.65 o 
  19   1   7      283.00      410.20    126.38 o 
  20   1   7     2353.70     2340.07    353.65 o 
  21   1   7      650.09      604.75     88.07 o 
  22   1   7     2303.38     2352.67    140.99 o 
   1   2   7     8344.83     8219.55    128.11 o 
   2   2   7      211.11      298.26     51.69 o 
   3   2   7     1446.54     1540.14     64.52 o 
   4   2   7      499.28      522.53     55.48 o 
   5   2   7     3607.29     3563.69     87.75 o 
   6   2   7     4104.86     3885.43     99.43 o 
   7   2   7     2072.14     2378.09    120.74 o 
   8   2   7      375.03      343.14     55.68 o 
   9   2   7     2003.41     1874.74     84.81 o 
  10   2   7     3211.44     3630.05    252.79 o 
  11   2   7      526.90      530.65     72.19 o 
  12   2   7     1061.74     1068.32     81.01 o 
  13   2   7     1556.05     1536.11     97.09 o 
  14   2   7      365.52      405.22     94.04 o 
  15   2   7     3148.90     3082.49    121.16 o 
  16   2   7     3140.14     3061.45    162.69 o 
  17   2   7      860.52     1066.54    115.62 o 
  18   2   7      929.59     1091.06    129.46 o 
  19   2   7     5094.63     4926.43    206.53 o 
  20   2   7      198.04      296.82    105.80 o 
  21   2   7     3741.22     3565.46    208.02 o 
  22   2   7      370.79      247.52     66.43 o 
   0   3   7     1711.52     1735.74     90.75 o 
   1   3   7     1465.54     1511.30     63.80 o 
   2   3   7     3968.45     3680.70     93.64 o 
   3   3   7     8052.69     8081.24    145.13 o 
   4   3   7      921.91     1027.05     61.07 o 
   5   3   7     4955.51     4784.69    112.10 o 
   6   3   7      303.81      334.51     53.43 o 
   7   3   7      793.19      761.87     58.60 o 
   8   3   7     1526.96     1557.86     83.91 o 
   9   3   7     7110.33     7114.29    150.91 o 
  10   3   7      891.95      757.80     68.96 o 
  11   3   7     9868.85     9892.07    193.80 o 
  12   3   7     3515.20     3388.76    160.01 o 
  13   3   7     3780.60     3946.28    186.78 o 
  14   3   7     1567.59     1687.17     99.50 o 
  15   3   7     3007.68     2978.40    114.04 o 
  16   3   7     1147.37     1046.82    102.77 o 
  17   3   7     6434.26     6502.81    285.35 o 
  18   3   7      101.75       75.22    106.35 o 
  19   3   7     1888.86     1941.34    193.37 o 
  20   3   7      904.02      773.91    107.32 o 
  21   3   7      228.65      201.08     83.18 o 
   1   4   7     2820.84     3074.17     84.92 o 
   2   4   7     3068.92     3013.88    108.01 o 
   3   4   7      656.57      495.97     61.99 o 
   4   4   7    10400.18    10133.84    169.67 o 
   5   4   7     1287.62     1383.16     74.39 o 
   6   4   7     1808.09     1812.50     72.45 o 
   7   4   7    11641.65    11318.16    176.49 o 
   8   4   7      889.10      941.48     67.10 o 
   9   4   7      737.39      801.75     67.26 o 
  10   4   7     2936.16     2848.82    103.15 o 
  11   4   7      775.51      776.63     82.20 o 
  12   4   7     1353.16     1303.38     90.78 o 
  13   4   7     4008.01     4031.86    138.40 o 
  14   4   7      501.78      542.59     86.49 o 
  15   4   7     5700.68     5110.04    358.56 o 
  16   4   7     1025.45      935.84    150.90 o 
  17   4   7      135.36      162.09    105.39 o 
  18   4   7     1504.02     1539.85    164.24 o 
  19   4   7      935.48     1008.70    103.12 o 
  20   4   7      531.09      434.43     84.93 o 
  21   4   7     1365.57     1347.93    119.29 o 
   0   5   7     1135.21     1126.35    107.47 o 
   1   5   7     1636.13     1504.28    107.00 o 
   2   5   7     4533.95     4409.74    128.97 o 
   3   5   7      630.75      612.66     69.67 o 
   4   5   7     1840.53     1760.29     89.45 o 
   5   5   7      104.28       70.60     65.74 o 
   6   5   7    10514.69    10236.44    174.12 o 
   7   5   7     1468.22     1367.03     87.07 o 
   8   5   7     5788.57     5534.59    124.26 o 
   9   5   7      276.08      228.86     70.01 o 
  10   5   7      588.18      590.97     72.66 o 
  11   5   7     1932.82     1577.74     90.08 o 
  12   5   7     5410.47     5263.09    240.37 o 
  13   5   7      816.31      833.74     84.35 o 
  14   5   7     8017.12     7617.25    243.07 o 
  15   5   7      284.30      308.34     79.46 o 
  16   5   7     2056.00     2046.17    136.41 o 
  17   5   7     1024.14     1007.22     92.81 o 
  18   5   7      237.21      230.12     85.35 o 
  19   5   7      168.03      192.48     82.78 o 
  20   5   7     4269.94     4068.61    360.89 o 
   1   6   7     1311.23     1405.54     83.47 o 
   2   6   7     4101.63     4209.86    158.79 o 
   3   6   7      112.84       96.89     66.76 o 
   4   6   7     8403.85     8639.90    192.46 o 
   5   6   7     4011.04     4022.41    125.25 o 
   6   6   7      282.30      266.81     60.80 o 
   7   6   7      436.77      452.87     72.69 o 
   8   6   7      153.26      106.31     67.18 o 
   9   6   7      100.10       83.91     68.66 o 
  10   6   7     3131.82     3066.01    112.97 o 
  11   6   7      315.15      329.21     72.43 o 
  12   6   7     2366.16     2299.07    114.75 o 
  13   6   7      544.03      510.21     78.47 o 
  14   6   7      379.94      405.06     78.68 o 
  15   6   7       67.07       54.66     71.39 o 
  16   6   7     1832.01     1683.53    106.43 o 
  17   6   7      194.00      228.89     78.00 o 
  18   6   7     5695.83     5963.15    166.82 o 
  19   6   7      257.05      233.98     76.62 o 
   0   7   7     3303.84     3284.67    173.75 o 
   1   7   7     2309.02     2526.23    105.10 o 
   2   7   7     2506.24     2460.03    104.08 o 
   3   7   7     3289.79     3561.67    111.99 o 
   4   7   7      997.26      969.22     89.28 o 
   5   7   7     4086.17     3878.88    187.64 o 
   6   7   7     2286.41     2365.86     98.85 o 
   7   7   7      671.35      796.49     76.39 o 
   8   7   7      427.15      435.98     74.22 o 
   9   7   7     2503.44     2459.62    180.64 o 
  10   7   7     1337.68     1199.20     97.07 o 
  11   7   7     4627.33     4268.32    267.85 o 
  12   7   7     1164.73     1188.12    181.37 o 
  13   7   7      381.54      379.78     74.43 o 
  14   7   7     2927.83     2602.26    109.58 o 
  15   7   7      739.99      785.46     75.02 o 
  16   7   7     2056.80     2181.17    119.96 o 
  17   7   7     1206.08     1176.48     87.52 o 
  18   7   7     1012.17      900.35     93.32 o 
   1   8   7     4611.52     4256.64    183.30 o 
   2   8   7      924.22     1014.31    100.31 o 
   3   8   7     2582.68     2474.33    138.59 o 
   4   8   7      413.25      373.92     76.65 o 
   5   8   7     1797.57     1861.88     95.88 o 
   6   8   7     2516.71     2207.91    104.75 o 
   7   8   7     6223.46     5948.29    158.58 o 
   8   8   7      571.45      518.81     75.52 o 
   9   8   7      882.26      837.83     78.87 o 
  10   8   7      107.20       91.47     79.94 o 
  11   8   7     1970.66     1656.88    176.99 o 
  12   8   7      767.60      847.46     78.60 o 
  13   8   7     4843.29     4892.28    161.49 o 
  14   8   7       25.29        9.90     63.92 o 
  15   8   7     2179.08     2073.20    103.08 o 
  16   8   7      254.73      212.59     67.24 o 
  17   8   7      168.93      171.49     86.00 o 
   0   9   7     1965.25     1946.70    185.98 o 
   1   9   7       22.34       25.59    102.23 o 
   2   9   7        9.06        0.79     99.40 o 
   3   9   7     6897.44     6494.59    174.60 o 
   4   9   7      246.44      214.83     88.01 o 
   5   9   7     2842.26     2519.74    155.77 o 
   6   9   7     1950.37     1766.12    108.69 o 
   7   9   7      202.63      137.49    103.42 o 
   8   9   7     1814.69     1725.93    163.34 o 
   9   9   7     2380.55     1948.18    168.34 o 
  10   9   7      635.34      703.32     97.22 o 
  11   9   7     4820.15     4470.30    149.33 o 
  12   9   7      995.74      938.66     89.74 o 
  13   9   7       83.21      146.58     75.62 o 
  14   9   7      373.10      364.87     72.89 o 
  15   9   7     1133.38      916.48     96.27 o 
  16   9   7      431.51      419.64     82.81 o 
   1  10   7      820.93      680.58    121.85 o 
   2  10   7     5154.25     4436.04    432.82 o 
   3  10   7       88.50       52.80    113.68 o 
   4  10   7     2905.31     2864.60    150.19 o 
   5  10   7     1081.38      935.98    106.40 o 
   6  10   7      226.40      261.45     96.32 o 
   7  10   7      786.98      756.71    100.68 o 
   8  10   7     1951.92     2053.51    207.18 o 
   9  10   7      421.15      538.73     90.38 o 
  10  10   7     2138.43     2350.39    122.80 o 
  11  10   7        9.60      -14.95     79.01 o 
  12  10   7      472.19      500.37     82.43 o 
  13  10   7     1176.99     1042.77     84.47 o 
  14  10   7       30.40        6.03     74.23 o 
   0  11   7    11230.01    12010.24    414.18 o 
   1  11   7      401.09      538.37    115.50 o 
   2  11   7      697.06      663.90    179.03 o 
   3  11   7       90.46       60.65    120.06 o 
   4  11   7     1896.09     2032.57    175.43 o 
   5  11   7      826.12      849.79    109.28 o 
   6  11   7     3904.65     4306.17    177.67 o 
   7  11   7        0.27      -38.17     89.28 o 
   8  11   7     3788.47     4188.49    170.04 o 
   9  11   7       89.33      122.89     83.98 o 
  10  11   7      217.20      225.52     75.81 o 
  11  11   7      224.97      180.56     68.53 o 
   1  12   7     1570.45     1386.81     96.24 o 
   2  12   7     2589.20     2647.02    128.06 o 
   3  12   7       26.42       26.02    102.12 o 
   4  12   7     2574.01     2617.93    427.09 o 
   5  12   7      291.22      342.92     99.82 o 
   6  12   7      818.41      779.14     90.56 o 
   7  12   7     2091.15     2120.21    116.41 o 
   8  12   7     1775.26     1766.10    103.98 o 
   0   0   8    10484.15    10176.59    667.31 o 
   2   0   8     8440.34     8381.53    238.39 o 
   4   0   8     3230.22     3378.70    132.83 o 
   6   0   8    12113.95    13011.27    332.54 o 
   8   0   8     3138.02     2858.65    131.75 o 
  10   0   8     1776.57     1798.86    142.11 o 
  12   0   8     3306.14     3200.14    183.88 o 
  14   0   8     2085.20     1678.60    147.33 o 
  16   0   8      310.51      387.06    283.05 o 
  18   0   8     1357.10     1209.72    257.83 o 
  20   0   8     6185.02     5560.67    305.11 o 
   1   1   8     3359.37     3584.97    110.20 o 
   2   1   8     4439.03     4492.72    175.51 o 
   3   1   8      604.36      745.34     74.06 o 
   4   1   8    13914.38    13687.10    217.21 o 
   5   1   8     1716.93     1822.58     78.53 o 
   6   1   8      109.84       81.20     59.89 o 
   7   1   8     3595.32     3617.02    108.50 o 
   8   1   8     1033.38     1047.15     72.65 o 
   9   1   8      846.48      849.39     73.57 o 
  10   1   8     6970.50     6970.56    165.46 o 
  11   1   8      201.89      243.84     74.57 o 
  12   1   8     4209.39     3915.73    156.77 o 
  13   1   8     2509.31     2699.44    105.98 o 
  14   1   8      855.35      805.03     97.60 o 
  15   1   8      521.82      550.67    156.74 o 
  16   1   8     3276.61     3527.79    278.15 o 
  17   1   8       66.10       78.69    133.80 o 
  18   1   8     3326.88     2976.97    268.86 o 
  19   1   8     1258.01     1117.41    132.82 o 
  20   1   8      652.58      659.18    108.06 o 
   0   2   8      272.25      346.71     86.36 o 
   1   2   8     2269.55     2438.65     87.97 o 
   2   2   8     1144.48     1190.82     72.60 o 
   3   2   8     9564.72     9910.75    183.07 o 
   4   2   8      337.15      340.46     69.49 o 
   5   2   8     6439.53     6613.60    157.57 o 
   6   2   8     1767.33     1538.49    113.11 o 
   7   2   8       77.79       84.26     60.10 o 
   8   2   8     2325.86     2312.44    103.75 o 
   9   2   8     1064.76     1236.46     88.25 o 
  10   2   8      360.39      263.93     75.87 o 
  11   2   8     4844.17     4845.35    160.46 o 
  12   2   8     2517.33     2353.38    181.15 o 
  13   2   8      100.16       42.01     86.97 o 
  14   2   8      452.99      255.18     84.76 o 
  15   2   8     1017.68     1153.64    118.12 o 
  16   2   8      450.15      559.79    119.05 o 
  17   2   8     3058.24     3237.04    169.67 o 
  18   2   8      191.47      233.35    106.10 o 
  19   2   8      357.31      333.14    101.12 o 
  20   2   8      461.82      450.58     86.99 o 
   1   3   8     5682.73     5922.68    130.77 o 
   2   3   8     1796.98     1684.58     83.00 o 
   3   3   8     1266.47     1296.32     79.36 o 
   4   3   8       66.97       65.60     66.50 o 
   5   3   8     2336.31     2385.15    115.47 o 
   6   3   8     1136.90     1100.42     82.99 o 
   7   3   8     9567.16     9802.02    187.21 o 
   8   3   8      783.42      811.05     72.11 o 
   9   3   8     3052.04     3121.88    109.35 o 
  10   3   8     1107.55     1037.66     80.37 o 
  11   3   8     2490.24     2476.48    101.37 o 
  12   3   8      473.66      510.94     81.99 o 
  13   3   8     6286.23     6385.83    194.05 o 
  14   3   8     1113.11     1049.92     98.62 o 
  15   3   8     1381.06     1335.11    172.35 o 
  16   3   8        4.36       -2.03     95.48 o 
  17   3   8      397.26      440.66     96.06 o 
  18   3   8        8.47        5.65     85.72 o 
  19   3   8     2200.02     2041.02    116.04 o 
  20   3   8      555.83      412.85     75.53 o 
   0   4   8     9136.61     9424.37    268.94 o 
   1   4   8      437.56      493.05     72.98 o 
   2   4   8     1114.20     1295.42    109.48 o 
   3   4   8     4516.32     4861.44    129.69 o 
   4   4   8      724.00      727.11     87.29 o 
   5   4   8     1396.93     1559.46     91.95 o 
   6   4   8     1299.41     1508.22     83.65 o 
   7   4   8     2287.31     2361.39     99.01 o 
   8   4   8     1965.42     2190.46     98.96 o 
   9   4   8     8119.13     8442.55    187.90 o 
  10   4   8     1166.20     1170.18     88.92 o 
  11   4   8     2866.88     2750.37    159.75 o 
  12   4   8       26.88       12.81     73.39 o 
  13   4   8      972.73      948.04     87.68 o 
  14   4   8     1336.15     1426.70    120.57 o 
  15   4   8     1755.11     1560.53    266.96 o 
  16   4   8      515.54      502.67     86.98 o 
  17   4   8     2375.86     2070.43    121.15 o 
  18   4   8      227.14      256.88     83.05 o 
  19   4   8      354.21      349.69     78.52 o 
   1   5   8     1934.59     1846.14    100.48 o 
   2   5   8     4519.44     4861.30    173.89 o 
   3   5   8      409.61      548.66     79.90 o 
   4   5   8     2740.80     3020.74    128.45 o 
   5   5   8     1164.82     1252.01     80.63 o 
   6   5   8     1754.81     1808.44     90.66 o 
   7   5   8     1487.83     1422.65     84.98 o 
   8   5   8     4540.48     4579.59    162.38 o 
   9   5   8      584.75      473.46     77.67 o 
  10   5   8     3028.06     3180.80    200.62 o 
  11   5   8      197.32      166.80     72.47 o 
  12   5   8     1399.20     1264.07    123.90 o 
  13   5   8     1101.95      994.24     92.84 o 
  14   5   8      158.01      130.00     82.81 o 
  15   5   8      665.97      604.21     77.28 o 
  16   5   8     3883.31     3922.18    141.07 o 
  17   5   8       51.22       10.23     73.44 o 
  18   5   8     1429.25     1344.30    106.82 o 
   0   6   8    15757.03    15765.41    698.43 o 
   1   6   8       27.92        8.81     78.12 o 
   2   6   8      302.27      338.51     78.80 o 
   3   6   8      471.24      534.57     82.16 o 
   4   6   8      568.98      554.96     86.55 o 
   5   6   8       29.61       24.82     66.63 o 
   6   6   8     6281.41     6137.36    179.18 o 
   7   6   8      242.98      203.96     73.83 o 
   8   6   8     4438.57     4551.83    139.49 o 
   9   6   8      570.17      495.12     73.94 o 
  10   6   8      844.74      886.15     81.54 o 
  11   6   8      592.34      600.40     78.91 o 
  12   6   8     2977.56     2909.93    328.91 o 
  13   6   8      673.65      633.86     95.13 o 
  14   6   8     3490.68     3388.87    129.96 o 
  15   6   8       12.87        2.31     67.45 o 
  16   6   8      707.45      578.53     79.56 o 
  17   6   8      263.97      218.09     69.11 o 
  18   6   8      423.73      369.79     66.34 o 
   1   7   8     2208.93     2211.34    112.35 o 
   2   7   8     2687.43     2665.77    156.80 o 
   3   7   8       47.15       47.91     78.58 o 
   4   7   8     2732.62     2849.63    215.75 o 
   5   7   8       15.18       27.93     80.09 o 
   6   7   8     1700.98     1836.66    149.39 o 
   7   7   8     1744.04     1626.85    139.47 o 
   8   7   8     2534.98     2410.27    227.73 o 
   9   7   8      139.47      178.92     73.10 o 
  10   7   8     2615.50     2804.42    311.29 o 
  11   7   8      796.19      900.72     88.07 o 
  12   7   8      256.99      279.83     86.03 o 
  13   7   8      787.14      785.47     77.00 o 
  14   7   8      931.07     1003.64     77.09 o 
  15   7   8      833.06      767.44     68.29 o 
  16   7   8     4093.14     4384.56    147.47 o 
   0   8   8     3801.09     3862.15    266.79 o 
   1   8   8     3281.92     2868.03    172.04 o 
   2   8   8     1112.37      981.28     99.43 o 
   3   8   8     7186.19     6804.12    297.48 o 
   4   8   8      385.38      329.54     82.24 o 
   5   8   8     3468.45     3268.74    187.36 o 
   6   8   8      903.10      926.20     93.79 o 
   7   8   8      181.24      127.91     77.15 o 
   8   8   8      845.91      722.88     86.30 o 
   9   8   8     3417.24     3345.27    132.79 o 
  10   8   8      599.82      602.55     91.82 o 
  11   8   8     2496.21     2289.71    102.95 o 
  12   8   8      540.49      568.60     71.10 o 
  13   8   8      468.90      367.62     65.33 o 
  14   8   8     1196.39     1058.99     70.76 o 
  15   8   8     1312.49      998.28    132.22 o 
   1   9   8     5196.25     4741.03    345.45 o 
   2   9   8       98.93       33.62    148.88 o 
   3   9   8       10.88      -12.69    116.46 o 
   4   9   8     1236.74     1135.92    129.54 o 
   5   9   8     2514.41     2447.74    236.68 o 
   6   9   8      264.63      235.90     99.22 o 
   7   9   8     3175.35     2796.13    456.72 o 
   8   9   8      262.40      238.09    144.91 o 
   9   9   8      482.35      449.00     94.76 o 
  10   9   8      422.59      389.62     89.90 o 
  11   9   8      433.74      462.70     88.57 o 
  12   9   8      896.97      908.23    102.04 o 
  13   9   8     2620.09     2323.19    179.96 o 
   0  10   8      115.86      119.14    175.88 o 
   1  10   8      955.95      870.21    138.61 o 
   2  10   8      776.63      733.77    191.01 o 
   3  10   8     2016.63     2142.06    241.44 o 
   4  10   8      239.84      243.60     96.22 o 
   5  10   8      575.86      611.82     98.92 o 
   6  10   8     1279.33     1323.34    108.40 o 
   7  10   8      457.48      445.85     90.66 o 
   8  10   8     1473.15     1316.09    102.18 o 
   9  10   8      844.98      963.74     92.33 o 
  10  10   8      492.09      616.01     81.91 o 
  11  10   8      245.50      174.73     71.13 o 
   1  11   8      241.56      491.07    141.84 o 
   2  11   8      847.23      695.95    149.40 o 
   3  11   8       44.45       11.35    133.01 o 
   4  11   8     3655.39     3511.34    157.25 o 
   5  11   8       55.37       25.22     89.41 o 
   6  11   8       32.29       20.68     84.81 o 
   7  11   8      361.74      272.09     75.01 o 
   8  11   8      445.12      316.98     83.80 o 
   2   0   9    11249.24    10593.45    295.10 o 
   4   0   9     3841.91     3817.72    159.85 o 
   6   0   9     2548.25     2788.28    153.28 o 
   8   0   9     1097.75      974.29    117.92 o 
  10   0   9     5159.55     5584.29    782.67 o 
  12   0   9     5407.18     5164.79    323.39 o 
  14   0   9      236.96      425.51    257.83 o 
  16   0   9     3363.60     2887.82    353.02 o 
   0   1   9     2544.81     2519.78    152.34 o 
   1   1   9     2049.74     2198.45    111.24 o 
   2   1   9      456.61      467.34     89.16 o 
   3   1   9     2587.89     2830.84    105.46 o 
   4   1   9      573.41      571.30     72.58 o 
   5   1   9     2438.03     2393.86     99.48 o 
   6   1   9     2048.86     2117.26     97.13 o 
   7   1   9       73.31       38.70     64.09 o 
   8   1   9     5610.93     6059.90    160.08 o 
   9   1   9      206.32      146.31     70.21 o 
  10   1   9      640.42      605.75     82.34 o 
  11   1   9     1399.70     1304.17    130.78 o 
  12   1   9     1090.81      982.47    165.82 o 
  13   1   9      657.93      594.62    124.28 o 
  14   1   9     2668.40     2779.30    178.53 o 
  15   1   9       72.69       98.70    193.57 o 
  16   1   9      531.18      484.14    256.57 o 
  17   1   9     1214.15      810.16    125.61 o 
  18   1   9      666.36      561.01     94.34 o 
   1   2   9     2257.10     2468.21    150.79 o 
   2   2   9     1001.62     1112.25     87.43 o 
   3   2   9        7.05      -26.58     73.98 o 
   4   2   9      791.06      783.26     71.10 o 
   5   2   9     1469.51     1682.54     89.96 o 
   6   2   9      373.86      391.12     69.85 o 
   7   2   9     2775.47     2673.59    126.43 o 
   8   2   9       69.74      106.79     69.01 o 
   9   2   9      538.01      432.33     77.88 o 
  10   2   9     2990.48     2736.93    158.21 o 
  11   2   9      660.43      571.76     84.03 o 
  12   2   9      587.14      633.77    107.75 o 
  13   2   9      903.63      906.86    104.79 o 
  14   2   9      190.45      117.72     93.70 o 
  15   2   9     2184.16     2042.72    147.86 o 
  16   2   9     1034.34      998.95    103.87 o 
  17   2   9       38.17       71.33     90.87 o 
  18   2   9      134.63      110.94     78.56 o 
   0   3   9      241.92      207.08    110.99 o 
   1   3   9      488.06      576.76     82.50 o 
   2   3   9      891.72      885.78     82.32 o 
   3   3   9     6017.91     6106.60    170.02 o 
   4   3   9      792.50      913.76     72.66 o 
   5   3   9     2175.96     2127.59     91.86 o 
   6   3   9      124.66      112.49     63.84 o 
   7   3   9      620.96      574.52     74.21 o 
   8   3   9      850.88      922.57     78.80 o 
   9   3   9     2517.61     2720.04    169.76 o 
  10   3   9      205.84      182.53     72.13 o 
  11   3   9     6231.39     6389.35    193.45 o 
  12   3   9      252.67      376.02     92.08 o 
  13   3   9      463.31      649.20     97.01 o 
  14   3   9       70.36       93.76     91.43 o 
  15   3   9      451.56      473.26     95.59 o 
  16   3   9       84.53       65.58     85.33 o 
  17   3   9     3051.60     2629.72    135.50 o 
  18   3   9       19.66       17.80     68.01 o 
   1   4   9     2162.04     1954.90    108.47 o 
   2   4   9     1280.25     1094.82     88.56 o 
   3   4   9      237.81      157.48     76.38 o 
   4   4   9     3801.93     3653.77    149.05 o 
   5   4   9      652.58      690.26     78.36 o 
   6   4   9      456.68      450.40     74.78 o 
   7   4   9     3538.19     3459.60    119.52 o 
   8   4   9      278.75      221.24     70.78 o 
   9   4   9     2354.66     2220.75    152.80 o 
  10   4   9     1995.27     1946.36    171.43 o 
  11   4   9       30.56       18.31     84.59 o 
  12   4   9      464.99      563.54     92.06 o 
  13   4   9     1971.16     1890.25    118.74 o 
  14   4   9      691.59      800.43     86.59 o 
  15   4   9     1859.83     1734.54    114.51 o 
  16   4   9      339.96      361.48     81.94 o 
  17   4   9       82.96       95.98     69.94 o 
   0   5   9     4612.35     4302.66    210.26 o 
   1   5   9      742.09      619.74     84.36 o 
   2   5   9     3815.61     3650.21    166.65 o 
   3   5   9     1409.14     1501.39    106.84 o 
   4   5   9       64.72       76.57     84.19 o 
   5   5   9       59.59       81.86     69.70 o 
   6   5   9     5173.37     4606.37    134.81 o 
   7   5   9      145.62       88.37     70.48 o 
   8   5   9     3076.36     2751.63    222.50 o 
   9   5   9      374.55      398.50     83.32 o 
  10   5   9       82.84       25.48     81.72 o 
  11   5   9      572.75      590.69     91.02 o 
  12   5   9     2857.59     2718.84    210.28 o 
  13   5   9      273.07      275.58     77.68 o 
  14   5   9     3283.44     3392.36    262.87 o 
  15   5   9      167.49      179.14     64.13 o 
  16   5   9      876.88      735.87     85.12 o 
   1   6   9      786.14      759.28    114.88 o 
   2   6   9     3257.91     3106.80    395.36 o 
   3   6   9      440.02      391.16     81.86 o 
   4   6   9     1901.53     2003.03    189.60 o 
   5   6   9      382.50      382.97     72.95 o 
   6   6   9      294.58      260.66     84.80 o 
   7   6   9      115.68      102.90     77.01 o 
   8   6   9      580.03      660.84     87.85 o 
   9   6   9      710.84      670.71     89.87 o 
  10   6   9     2760.08     2666.86    133.80 o 
  11   6   9      921.42     1121.56    100.39 o 
  12   6   9     2378.03     2180.79    108.24 o 
  13   6   9      190.42       95.82     80.47 o 
  14   6   9      401.17      406.61     66.93 o 
  15   6   9      323.75      231.93     67.48 o 
   0   7   9     2528.63     2543.92    278.23 o 
   1   7   9     1632.08     1476.87    204.97 o 
   2   7   9     4456.55     4360.79    388.03 o 
   3   7   9     3170.20     3330.81    292.44 o 
   4   7   9      304.55      363.68     94.67 o 
   5   7   9     2047.90     2182.38    123.06 o 
   6   7   9     2177.62     2287.62    165.51 o 
   7   7   9      205.59      226.58     83.98 o 
   8   7   9      522.59      362.01     83.48 o 
   9   7   9     1367.26     1457.43    106.60 o 
  10   7   9      951.63      934.38     93.02 o 
  11   7   9     3079.15     2838.88    212.57 o 
  12   7   9     1963.65     1719.79     88.19 o 
  13   7   9      226.45      261.57     62.34 o 
  14   7   9      888.13      687.76     71.59 o 
   1   8   9     2850.76     2844.47    229.96 o 
   2   8   9      445.39      526.34    107.23 o 
   3   8   9      761.62      743.97    107.67 o 
   4   8   9      626.42      709.81     93.23 o 
   5   8   9     2076.75     2006.93    114.54 o 
   6   8   9      200.11      265.79     90.21 o 
   7   8   9     2445.88     2463.14    134.45 o 
   8   8   9      478.11      477.16     85.75 o 
   9   8   9     1136.07     1127.74    112.71 o 
  10   8   9      144.56      161.92     90.03 o 
  11   8   9      985.93      962.75     72.48 o 
  12   8   9       77.86       75.02     55.82 o 
   0   9   9     1215.65     1272.13    224.42 o 
   1   9   9      779.27      745.25    144.02 o 
   2   9   9      242.60      184.89    138.78 o 
   3   9   9     4283.36     4159.40    183.99 o 
   4   9   9      114.99       70.72    105.57 o 
   5   9   9     1201.54     1226.62    146.03 o 
   6   9   9      901.85      746.43    143.93 o 
   7   9   9      122.05      143.84    134.54 o 
   8   9   9     1195.08     1054.98    112.37 o 
   9   9   9     1378.12     1333.03    113.88 o 
  10   9   9      139.92      183.95     75.60 o 
   1  10   9      766.24      644.10    114.52 o 
   2  10   9     2214.44     2285.15    424.88 o 
   3  10   9      157.26      179.87     79.35 o 
   4  10   9      656.35      661.09    129.89 o 
   5  10   9     1060.06      780.01     99.20 o 
   6  10   9      204.25      182.72     86.50 o 
   7  10   9      930.22      814.77     92.77 o 
   0   0  10     7443.66     7223.18    290.02 o 
   2   0  10     1645.56     1683.48    124.74 o 
   4   0  10     2142.70     2196.27    149.13 o 
   6   0  10     6118.19     6207.36    639.78 o 
   8   0  10     3903.50     3862.85   1061.89 o 
  10   0  10      194.53      176.51    136.79 o 
  12   0  10     2724.87     2651.04    236.40 o 
  14   0  10     2457.32     1499.07    294.39 o 
  16   0  10     1005.73      162.64    205.51 o 
   1   1  10      927.06      824.19     73.02 o 
   2   1  10     1883.46     2152.71     90.06 o 
   3   1  10      362.63      328.30     67.01 o 
   4   1  10     4431.18     3978.46    192.94 o 
   5   1  10     1315.94     1264.47     92.33 o 
   6   1  10     1071.96      952.99     80.72 o 
   7   1  10     1735.73     1754.23    201.07 o 
   8   1  10     1645.47     1259.30    252.16 o 
   9   1  10      206.72      254.95     97.47 o 
  10   1  10     5663.22     5181.34    224.41 o 
  11   1  10      683.30      725.66    109.18 o 
  12   1  10     2197.55     1987.32    132.93 o 
  13   1  10     1054.59      972.18    126.70 o 
  14   1  10     1642.59     1247.99    193.99 o 
  15   1  10     1036.48      697.16    522.91 o 
   0   2  10      215.98      220.85    117.49 o 
   1   2  10     1540.73     1606.20     95.72 o 
   2   2  10     1727.98     1699.73     85.84 o 
   3   2  10     5426.90     4924.00    205.09 o 
   4   2  10      408.13      396.87     67.11 o 
   5   2  10     2531.44     2445.57    146.45 o 
   6   2  10     1042.98      916.49    102.00 o 
   7   2  10        0.39       25.76     68.82 o 
   8   2  10     1486.19     1620.12    102.91 o 
   9   2  10     1453.14     1573.21    119.01 o 
  10   2  10       35.22       28.81     78.69 o 
  11   2  10     2828.55     2896.92    119.25 o 
  12   2  10      205.68      232.01     83.99 o 
  13   2  10      449.40      457.01     98.13 o 
  14   2  10      376.80      440.23    115.89 o 
  15   2  10     1398.38     1329.38    142.47 o 
   1   3  10     4994.56     4610.76    178.07 o 
   2   3  10      766.92      778.11     86.29 o 
   3   3  10      138.67      125.83     66.74 o 
   4   3  10      327.32      282.54     66.74 o 
   5   3  10     2840.38     2615.07    159.58 o 
   6   3  10      389.89      459.10     74.59 o 
   7   3  10     5685.98     5891.11    237.30 o 
   8   3  10       50.68       51.31     78.15 o 
   9   3  10     2205.32     2315.86    123.47 o 
  10   3  10     1982.77     1961.57    162.87 o 
  11   3  10      643.69      611.93     91.21 o 
  12   3  10       48.84       70.70     84.32 o 
  13   3  10     3468.62     3161.84    148.16 o 
  14   3  10      841.56      795.42    106.59 o 
  15   3  10     1547.69     1215.39    112.33 o 
   0   4  10     4452.94     4220.07    527.98 o 
   1   4  10      879.73      999.58    102.10 o 
   2   4  10     2498.88     2117.55    273.52 o 
   3   4  10     3311.52     3176.49    363.16 o 
   4   4  10       62.54       92.84     73.64 o 
   5   4  10     1748.44     1776.91    108.15 o 
   6   4  10     1131.65     1104.41     92.37 o 
   7   4  10      319.16      348.16     79.66 o 
   8   4  10     2407.74     2129.55    112.36 o 
   9   4  10     3173.63     2922.65    132.19 o 
  10   4  10      859.93      873.76     92.21 o 
  11   4  10     5945.65     5947.72    180.13 o 
  12   4  10     1148.41     1145.94     96.58 o 
  13   4  10      434.64      336.74     79.93 o 
  14   4  10     2429.17     2010.47    264.81 o 
   1   5  10     1635.66     1810.03    221.12 o 
   2   5  10     5660.14     6099.20    344.31 o 
   3   5  10      267.24      315.46    100.93 o 
   4   5  10     4507.38     4432.90    157.42 o 
   5   5  10     1159.16     1294.73     96.46 o 
   6   5  10      136.29      129.74     77.88 o 
   7   5  10      124.48      145.44     88.16 o 
   8   5  10      967.41      967.19     93.34 o 
   9   5  10      227.87      128.48     78.46 o 
  10   5  10     3277.78     3095.07    168.46 o 
  11   5  10        9.29      -24.59     78.54 o 
  12   5  10     1649.02     1490.46    100.91 o 
  13   5  10      207.58      152.64     84.13 o 
   0   6  10     6450.07     6489.51    307.54 o 
   1   6  10      360.69      394.07     96.19 o 
   2   6  10     2762.21     2755.53    139.85 o 
   3   6  10     1717.41     1840.26    116.51 o 
   4   6  10      575.29      557.09     81.94 o 
   5   6  10      352.26      388.00     92.40 o 
   6   6  10     2736.07     2418.29    131.66 o 
   7   6  10       72.99       91.78     80.55 o 
   8   6  10     2990.82     2736.73    128.32 o 
   9   6  10      249.47      345.41     82.09 o 
  10   6  10      145.56      179.65     79.38 o 
  11   6  10      501.11      598.67     84.25 o 
  12   6  10     2715.48     2296.15    347.75 o 
   1   7  10      927.33     1036.90     95.63 o 
   2   7  10     5011.04     4846.90    196.79 o 
   3   7  10      740.24      779.36     91.90 o 
   4   7  10     1059.15     1143.85     96.95 o 
   5   7  10      162.64      162.73     76.82 o 
   6   7  10      170.39      264.00     76.60 o 
   7   7  10     1938.63     1774.98    108.98 o 
   8   7  10      762.46      759.98     87.73 o 
   9   7  10      585.04      620.62     83.15 o 
  10   7  10      731.19      707.22     94.29 o 
   0   8  10     2993.90     2729.59    286.83 o 
   1   8  10     1690.54     1720.76    310.15 o 
   2   8  10       64.15       57.00    137.85 o 
   3   8  10     3032.59     2912.92    155.23 o 
   4   8  10      234.66      128.66     73.92 o 
   5   8  10     2953.10     2550.14    116.22 o 
   6   8  10       37.08       59.14     67.56 o 
   7   8  10       28.28       18.28     65.87 o 
   8   8  10      460.94      287.80    110.76 o 
   1   9  10     1511.27     1257.54    129.68 o 
   2   9  10      109.93      104.35    108.67 o 
   3   9  10       30.42        5.24    108.87 o 
   2   0  11     3847.51     3644.83    160.75 o 
   4   0  11     3359.57     3351.15    233.24 o 
   6   0  11      103.68      134.90    115.99 o 
   8   0  11     2917.73     2778.13    220.64 o 
  10   0  11     5821.78     5396.77    315.20 o 
   0   1  11     2310.99     2380.03    225.62 o 
   1   1  11     1654.21     1776.97     97.05 o 
   2   1  11     1433.80     1504.47     95.64 o 
   3   1  11      876.14      819.54     80.29 o 
   4   1  11     1028.17      944.92     81.02 o 
   5   1  11      610.27      583.48     79.48 o 
   6   1  11     2737.00     2692.46    126.27 o 
   7   1  11      747.52      726.36     86.07 o 
   8   1  11     2230.20     2096.03    135.49 o 
   9   1  11      955.99      760.39    102.42 o 
  10   1  11       95.77       87.41     84.03 o 
  11   1  11     1189.30      821.26     91.67 o 
  12   1  11     1107.79      951.42    369.72 o 
   1   2  11     1626.72     1898.59    121.49 o 
   2   2  11      337.87      479.86     71.99 o 
   3   2  11      213.88      232.56     72.41 o 
   4   2  11     2604.71     2420.83    112.91 o 
   5   2  11     1959.86     2063.07    104.98 o 
   6   2  11      383.95      285.99     72.35 o 
   7   2  11     5328.07     5033.37    327.11 o 
   8   2  11      288.95      240.30     72.74 o 
   9   2  11      345.15      349.06     75.38 o 
  10   2  11     1479.86     1288.08    133.62 o 
  11   2  11      903.48      586.08    112.97 o 
  12   2  11      483.08      226.10     78.69 o 
   0   3  11      757.00      753.31    143.91 o 
   1   3  11     1100.89     1080.32    106.35 o 
   2   3  11        7.63       21.20     71.08 o 
   3   3  11     6705.86     6541.22    190.86 o 
   4   3  11      117.45       28.23     71.74 o 
   5   3  11     1839.66     1891.93    102.80 o 
   6   3  11       22.14       46.51     72.95 o 
   7   3  11      450.72      458.35     76.96 o 
   8   3  11     1147.16      969.10     95.14 o 
   9   3  11     3285.16     3384.92    133.61 o 
  10   3  11      310.96      249.88     75.08 o 
  11   3  11     2724.15     2082.18    285.71 o 
   1   4  11     4393.19     3935.28    478.50 o 
   2   4  11     1660.58     1609.91     96.42 o 
   3   4  11      373.37      374.80     72.59 o 
   4   4  11     2304.00     2238.15    108.66 o 
   5   4  11     2475.54     2311.17    118.01 o 
   6   4  11      163.10      159.15     73.08 o 
   7   4  11     3878.58     3574.71    229.66 o 
   8   4  11      369.77      357.83     79.18 o 
   9   4  11     1418.02     1221.76     92.52 o 
  10   4  11     1117.30      989.05     86.12 o 
   0   5  11     6412.40     6102.61    510.93 o 
   1   5  11      260.70      235.54     92.45 o 
   2   5  11     1951.48     2014.57    155.63 o 
   3   5  11      898.98      994.53     82.24 o 
   4   5  11      273.16      298.57     71.38 o 
   5   5  11      409.58      405.36     70.49 o 
   6   5  11     3141.63     2794.66    291.44 o 
   7   5  11      349.69      261.87     77.69 o 
   8   5  11     2311.28     2320.47    263.05 o 
   9   5  11      298.68      259.70     73.56 o 
   1   6  11       57.01       69.64     80.00 o 
   2   6  11     2492.95     2397.18    103.98 o 
   3   6  11       90.30      108.70     75.85 o 
   4   6  11     4012.81     4246.31    197.36 o 
   5   6  11      118.76      172.60     69.69 o 
   6   6  11      929.59      921.52    102.97 o 
   0   7  11     2769.79     2067.05    252.16 o 
   1   7  11      258.32      153.19    133.29 o 
   2   7  11     1204.86      864.34    153.21 o 
   3   7  11     1173.86      852.93     76.93 o 
   0   0  12     2467.75     2552.45    202.36 o 
   2   0  12      486.17      499.89     82.48 o 
   4   0  12      507.35      555.56     84.19 o 
   6   0  12     1817.95     1706.47    161.38 o 
   1   1  12      402.58      475.40     57.02 o 
   2   1  12      233.76      258.71     54.22 o 
   3   1  12       65.48       52.80     53.11 o 
   4   1  12      683.41      696.77     69.75 o 
   5   1  12      507.74      374.45     64.89 o 
   6   1  12      859.53      764.02    116.83 o 
   0   2  12       67.21       53.84     69.19 o 
   1   2  12      180.44      142.24     50.33 o 
   2   2  12      129.70      107.71     50.03 o 
   3   2  12     1010.91      942.23     71.04 o 
   4   2  12       39.95       16.54     58.86 o 
   5   2  12      671.83      476.95     76.43 o 
   1   3  12     1300.63      986.19     70.94 o 
   2   3  12       75.64       74.76     59.10 o 
   3   3  12      306.45      284.01     61.24 o 
   4   3  12       84.89       49.16     58.66 o
